# Supplementary material for: Determination of the residual efficacy of carbamate and organophosphate insecticides used for indoor residual spraying for malaria control in Ethiopia
Source: Malar J. 2017 Nov 21;16:471. doi: 10.1186/s12936-017-2122-3 (PMC5697437; doi:10.1186/s12936-017-2122-3)
Supplement: Supplementary file 3 — Additional file 3. Excel spreadsheet containing individual chemical analysis results and bioassay data results. [file 12936_2017_2122_MOESM3_ESM.xlsx]

## Sheet: Filter papers
Insecticide	Target dose (g/m2)	Sample	Site	House	Substrate	Concentration (mg/ml)	Final volume before HPLC (ml)	Total mg	Area of filter paper (m2)	Dose (mg/m2)
Bendiocarb	0.4	9	Sokoru	HH#4	painted	0.0562516	100	5.62516	0.00950331	591.916
Bendiocarb	0.4	10	Sokoru	HH#4	dung	0.0597341	100	5.97341	0.00950331	628.561
Bendiocarb	0.4	11	Sokoru	HH#4	rough mud	0.0624068	100	6.24068	0.00950331	656.684
Bendiocarb	0.4	12	Sokoru	HH#4	Smooth mud	0.0493776	100	4.93776	0.00950331	519.584
Bendiocarb	0.4	13	Sokoru	HH#9	rough mud	0.0356359	100	3.56359	0.00950331	374.984
Bendiocarb	0.4	14	Sokoru	HH#9	painted	0.029645	100	2.9645	0.00950331	311.944
Bendiocarb	0.4	15	Sokoru	HH#9	dung	0.0292985	100	2.92985	0.00950331	308.297
Bendiocarb	0.4	16	Sokoru	HH#9	Smooth mud	0.0310409	100	3.10409	0.00950331	326.633
Bendiocarb	0.4	5	Ziway	HH#4	painted	0.0451032	100	4.51032	0.00950331	474.605
Bendiocarb	0.4	6	Ziway	HH#4	dung	0.0366052	100	3.66052	0.00950331	385.184
Bendiocarb	0.4	7	Ziway	HH#4	Smooth mud	0.0368509	100	3.68509	0.00950331	387.769
Bendiocarb	0.4	8	Ziway	HH#4	rough mud	0.0386125	100	3.86125	0.00950331	406.306
Bendiocarb	0.4	1	Ziway	HH#9	painted	0.0622417	100	6.22417	0.00950331	654.948
Bendiocarb	0.4	2	Ziway	HH#9	Smooth mud	0.0551068	100	5.51068	0.00950331	579.87
Bendiocarb	0.4	3	Ziway	HH#9	rough mud	0.0611141	100	6.11141	0.00950331	643.082
Bendiocarb	0.4	4	Ziway	HH#9	dung	0.0493617	100	4.93617	0.00950331	519.416
Pirimiphos methyl	1	1	Sokoru	HH#2	rough mud	0.219051	100	21.9051	0.00950331	2305
Pirimiphos methyl	1	2	Sokoru	HH#2	painted	0.142525	100	14.2525	0.00950331	1499.74
Pirimiphos methyl	1	3	Sokoru	HH#2	dung	0.222095	100	22.2095	0.00950331	2337.03
Pirimiphos methyl	1	4	Sokoru	HH#2	Smooth mud	0.191673	100	19.1673	0.00950331	2016.91
Pirimiphos methyl	1	13	Sokoru	HH#7	painted	0.170907	100	17.0907	0.00950331	1798.39
Pirimiphos methyl	1	14	Sokoru	HH#7	Smooth mud	0.182342	100	18.2342	0.00950331	1918.73
Pirimiphos methyl	1	15	Sokoru	HH#7	rough mud	0.202972	100	20.2972	0.00950331	2135.8
Pirimiphos methyl	1	16	Sokoru	HH#7	dung	0.16423	100	16.423	0.00950331	1728.14
Pirimiphos methyl	1	9	Ziway	HH#2	dung	0.160564	100	16.0564	0.00950331	1689.56
Pirimiphos methyl	1	10	Ziway	HH#2	Smooth mud	0.168785	100	16.8785	0.00950331	1776.06
Pirimiphos methyl	1	11	Ziway	HH#2	rough mud	0.149126	100	14.9126	0.00950331	1569.2
Pirimiphos methyl	1	12	Ziway	HH#2	painted	0.220091	100	22.0091	0.00950331	2315.94
Pirimiphos methyl	1	5	Ziway	HH#7	rough mud	0.13159	100	13.159	0.00950331	1384.68
Pirimiphos methyl	1	6	Ziway	HH#7	dung	0.10567	100	10.567	0.00950331	1111.93
Pirimiphos methyl	1	7	Ziway	HH#7	painted	0.211372	100	21.1372	0.00950331	2224.19
Pirimiphos methyl	1	8	Ziway	HH#7	Smooth mud	0.176289	100	17.6289	0.00950331	1855.03
Propoxur	1	17	Sokoru	HH#3	dung	0.0357739	100	3.57739	0.00950331	376.437
Propoxur	1	18	Sokoru	HH#3	rough mud	0.0369068	100	3.69068	0.00950331	388.358
Propoxur	1	19	Sokoru	HH#3	painted	0.03627	100	3.627	0.00950331	381.656
Propoxur	1	20	Sokoru	HH#3	Smooth mud	0.0356229	100	3.56229	0.00950331	374.847
Propoxur	1	5	Sokoru	HH#8	Smooth mud	0.0306133	100	3.06133	0.00950331	322.133
Propoxur	1	6	Sokoru	HH#8	painted	0.0368139	100	3.68139	0.00950331	387.379
Propoxur	1	7	Sokoru	HH#8	rough mud	0.0331844	100	3.31844	0.00950331	349.188
Propoxur	1	8	Sokoru	HH#8	dung	0.0260837	100	2.60837	0.00950331	274.469
Propoxur	1	29	Ziway	HH#3	painted	0.0236309	100	2.36309	0.00950331	248.66
Propoxur	1	30	Ziway	HH#3	painted	0.0207168	100	2.07168	0.00950331	217.995
Propoxur	1	31	Ziway	HH#3	Smooth mud	0.028493	100	2.8493	0.00950331	299.822
Propoxur	1	32	Ziway	HH#6	rough mud	0.0334713	100	3.34713	0.00950331	352.206
Propoxur	1	25	Ziway	HH#8	rough mud	0.0332318	100	3.32318	0.00950331	349.687
Propoxur	1	26	Ziway	HH#8	dung	0.0202709	100	2.02709	0.00950331	213.303
Propoxur	1	27	Ziway	HH#8	painted	0.0321916	100	3.21916	0.00950331	338.74
Propoxur	1	28	Ziway	HH#8	Smooth mud	0.0257453	100	2.57453	0.00950331	270.908
Propoxur	2	21	Sokoru	HH#1	painted	0.0952139	100	9.52139	0.00950331	1001.9
Propoxur	2	22	Sokoru	HH#1	dung	0.072976	100	7.2976	0.00950331	767.9
Propoxur	2	23	Sokoru	HH#1	Smooth mud	0.057645	100	5.7645	0.00950331	606.578
Propoxur	2	24	Sokoru	HH#1	rough mud	0.0627142	100	6.27142	0.00950331	659.919
Propoxur	2	1	Sokoru	HH#6	painted	0.0804124	100	8.04124	0.00950331	846.151
Propoxur	2	2	Sokoru	HH#6	Smooth mud	0.0621761	100	6.21761	0.00950331	654.258
Propoxur	2	3	Sokoru	HH#6	dung	0.0668644	100	6.68644	0.00950331	703.591
Propoxur	2	4	Sokoru	HH#6	rough mud	0.0747543	100	7.47543	0.00950331	786.614
Propoxur	2	9	Ziway	HH#1	rough mud	0.0481018	100	4.81018	0.00950331	506.158
Propoxur	2	10	Ziway	HH#1	Smooth mud	0.0377096	100	3.77096	0.00950331	396.804
Propoxur	2	11	Ziway	HH#1	painted	0.0698652	100	6.98652	0.00950331	735.167
Propoxur	2	12	Ziway	HH#1	dung	0.0474823	100	4.74823	0.00950331	499.64
Propoxur	2	13	Ziway	HH#6	painted	0.0556671	100	5.56671	0.00950331	585.766
Propoxur	2	14	Ziway	HH#6	dung	0.0610781	100	6.10781	0.00950331	642.704
Propoxur	2	15	Ziway	HH#6	Smooth mud	0.0435266	100	4.35266	0.00950331	458.016
Propoxur	2	16	Ziway	HH#6	rough mud	0.061503	100	6.1503	0.00950331	647.174

## Sheet: Bioassay data
time	site	sit	house	treat	trea	substrate	sub	position	pos	ntested	ndead	proportion
0	sekoru	1	1	prop2	2	rough	1	high	1	10	10	1
0	sekoru	1	1	prop2	2	smooth	2	high	1	10	10	1
0	sekoru	1	1	prop2	2	dung	3	high	1	10	10	1
0	sekoru	1	1	prop2	2	paint	4	high	1	9	9	1
0	sekoru	1	1	prop2	2	rough	1	middle	2	10	10	1
0	sekoru	1	1	prop2	2	smooth	2	middle	2	10	10	1
0	sekoru	1	1	prop2	2	dung	3	middle	2	10	10	1
0	sekoru	1	1	prop2	2	paint	4	middle	2	9	9	1
0	sekoru	1	1	prop2	2	rough	1	low	3	9	9	1
0	sekoru	1	1	prop2	2	smooth	2	low	3	9	9	1
0	sekoru	1	1	prop2	2	dung	3	low	3	10	10	1
0	sekoru	1	1	prop2	2	paint	4	low	3	11	11	1
0	sekoru	1	2	actel	3	rough	1	high	1	10	10	1
0	sekoru	1	2	actel	3	smooth	2	high	1	9	9	1
0	sekoru	1	2	actel	3	dung	3	high	1	11	11	1
0	sekoru	1	2	actel	3	paint	4	high	1	10	10	1
0	sekoru	1	2	actel	3	rough	1	middle	2	10	10	1
0	sekoru	1	2	actel	3	smooth	2	middle	2	10	10	1
0	sekoru	1	2	actel	3	dung	3	middle	2	10	10	1
0	sekoru	1	2	actel	3	paint	4	middle	2	9	9	1
0	sekoru	1	2	actel	3	rough	1	low	3	9	9	1
0	sekoru	1	2	actel	3	smooth	2	low	3	9	9	1
0	sekoru	1	2	actel	3	dung	3	low	3	10	10	1
0	sekoru	1	2	actel	3	paint	4	low	3	9	9	1
0	sekoru	1	3	prop1	1	rough	1	high	1	11	11	1
0	sekoru	1	3	prop1	1	smooth	2	high	1	10	10	1
0	sekoru	1	3	prop1	1	dung	3	high	1	10	10	1
0	sekoru	1	3	prop1	1	paint	4	high	1	11	11	1
0	sekoru	1	3	prop1	1	rough	1	middle	2	10	10	1
0	sekoru	1	3	prop1	1	smooth	2	middle	2	10	10	1
0	sekoru	1	3	prop1	1	dung	3	middle	2	10	10	1
0	sekoru	1	3	prop1	1	paint	4	middle	2	11	11	1
0	sekoru	1	3	prop1	1	rough	1	low	3	10	10	1
0	sekoru	1	3	prop1	1	smooth	2	low	3	10	10	1
0	sekoru	1	3	prop1	1	dung	3	low	3	9	9	1
0	sekoru	1	3	prop1	1	paint	4	low	3	9	9	1
0	sekoru	1	4	bendio	4	rough	1	high	1	11	11	1
0	sekoru	1	4	bendio	4	smooth	2	high	1	10	10	1
0	sekoru	1	4	bendio	4	dung	3	high	1	10	10	1
0	sekoru	1	4	bendio	4	paint	4	high	1	9	9	1
0	sekoru	1	4	bendio	4	rough	1	middle	2	10	7	0.7
0	sekoru	1	4	bendio	4	smooth	2	middle	2	11	11	1
0	sekoru	1	4	bendio	4	dung	3	middle	2	11	11	1
0	sekoru	1	4	bendio	4	paint	4	middle	2	9	9	1
0	sekoru	1	4	bendio	4	rough	1	low	3	10	8	0.8
0	sekoru	1	4	bendio	4	smooth	2	low	3	10	10	1
0	sekoru	1	4	bendio	4	dung	3	low	3	11	11	1
0	sekoru	1	4	bendio	4	paint	4	low	3	10	10	1
0	sekoru	1	5	control	0	rough	1	high	1	10	0	0
0	sekoru	1	5	control	0	smooth	2	high	1	10	0	0
0	sekoru	1	5	control	0	dung	3	high	1	10	1	0.1
0	sekoru	1	5	control	0	paint	4	high	1	10	0	0
0	sekoru	1	5	control	0	rough	1	middle	2	10	1	0.1
0	sekoru	1	5	control	0	smooth	2	middle	2	11	0	0
0	sekoru	1	5	control	0	dung	3	middle	2	10	0	0
0	sekoru	1	5	control	0	paint	4	middle	2	11	0	0
0	sekoru	1	5	control	0	rough	1	low	3	10	1	0.1
0	sekoru	1	5	control	0	smooth	2	low	3	10	1	0.1
0	sekoru	1	5	control	0	dung	3	low	3	9	0	0
0	sekoru	1	5	control	0	paint	4	low	3	10	1	0.1
0	sekoru	1	6	prop2	2	rough	1	high	1	9	9	1
0	sekoru	1	6	prop2	2	smooth	2	high	1	10	10	1
0	sekoru	1	6	prop2	2	dung	3	high	1	10	10	1
0	sekoru	1	6	prop2	2	paint	4	high	1	10	10	1
0	sekoru	1	6	prop2	2	rough	1	middle	2	9	9	1
0	sekoru	1	6	prop2	2	smooth	2	middle	2	11	11	1
0	sekoru	1	6	prop2	2	dung	3	middle	2	11	11	1
0	sekoru	1	6	prop2	2	paint	4	middle	2	9	9	1
0	sekoru	1	6	prop2	2	rough	1	low	3	9	9	1
0	sekoru	1	6	prop2	2	smooth	2	low	3	10	10	1
0	sekoru	1	6	prop2	2	dung	3	low	3	12	12	1
0	sekoru	1	6	prop2	2	paint	4	low	3	9	9	1
0	sekoru	1	7	actel	3	rough	1	high	1	9	9	1
0	sekoru	1	7	actel	3	smooth	2	high	1	10	10	1
0	sekoru	1	7	actel	3	dung	3	high	1	11	11	1
0	sekoru	1	7	actel	3	paint	4	high	1	10	10	1
0	sekoru	1	7	actel	3	rough	1	middle	2	10	10	1
0	sekoru	1	7	actel	3	smooth	2	middle	2	9	9	1
0	sekoru	1	7	actel	3	dung	3	middle	2	12	12	1
0	sekoru	1	7	actel	3	paint	4	middle	2	10	10	1
0	sekoru	1	7	actel	3	rough	1	low	3	11	11	1
0	sekoru	1	7	actel	3	smooth	2	low	3	10	10	1
0	sekoru	1	7	actel	3	dung	3	low	3	11	11	1
0	sekoru	1	7	actel	3	paint	4	low	3	11	11	1
0	sekoru	1	8	prop1	1	rough	1	high	1	12	12	1
0	sekoru	1	8	prop1	1	smooth	2	high	1	10	10	1
0	sekoru	1	8	prop1	1	dung	3	high	1	10	10	1
0	sekoru	1	8	prop1	1	paint	4	high	1	11	11	1
0	sekoru	1	8	prop1	1	rough	1	middle	2	10	10	1
0	sekoru	1	8	prop1	1	smooth	2	middle	2	10	10	1
0	sekoru	1	8	prop1	1	dung	3	middle	2	10	10	1
0	sekoru	1	8	prop1	1	paint	4	middle	2	10	10	1
0	sekoru	1	8	prop1	1	rough	1	low	3	9	9	1
0	sekoru	1	8	prop1	1	smooth	2	low	3	11	11	1
0	sekoru	1	8	prop1	1	dung	3	low	3	11	11	1
0	sekoru	1	8	prop1	1	paint	4	low	3	9	9	1
0	sekoru	1	9	bendio	4	rough	1	high	1	10	10	1
0	sekoru	1	9	bendio	4	smooth	2	high	1	11	11	1
0	sekoru	1	9	bendio	4	dung	3	high	1	10	10	1
0	sekoru	1	9	bendio	4	paint	4	high	1	10	10	1
0	sekoru	1	9	bendio	4	rough	1	middle	2	10	7	0.7
0	sekoru	1	9	bendio	4	smooth	2	middle	2	11	11	1
0	sekoru	1	9	bendio	4	dung	3	middle	2	10	10	1
0	sekoru	1	9	bendio	4	paint	4	middle	2	11	11	1
0	sekoru	1	9	bendio	4	rough	1	low	3	11	10	0.909091
0	sekoru	1	9	bendio	4	smooth	2	low	3	10	9	0.9
0	sekoru	1	9	bendio	4	dung	3	low	3	10	10	1
0	sekoru	1	9	bendio	4	paint	4	low	3	9	9	1
0	sekoru	1	10	control	0	rough	1	high	1	10	2	0.2
0	sekoru	1	10	control	0	smooth	2	high	1	11	2	0.181818
0	sekoru	1	10	control	0	dung	3	high	1	10	1	0.1
0	sekoru	1	10	control	0	paint	4	high	1	10	0	0
0	sekoru	1	10	control	0	rough	1	middle	2	10	0	0
0	sekoru	1	10	control	0	smooth	2	middle	2	11	1	0.0909091
0	sekoru	1	10	control	0	dung	3	middle	2	11	1	0.0909091
0	sekoru	1	10	control	0	paint	4	middle	2	10	0	0
0	sekoru	1	10	control	0	rough	1	low	3	11	2	0.181818
0	sekoru	1	10	control	0	smooth	2	low	3	11	1	0.0909091
0	sekoru	1	10	control	0	dung	3	low	3	10	0	0
0	sekoru	1	10	control	0	paint	4	low	3	11	0	0
1	sekoru	1	1	prop2	2	rough	1	high	1	10	10	1
1	sekoru	1	1	prop2	2	smooth	2	high	1	12	12	1
1	sekoru	1	1	prop2	2	dung	3	high	1	11	11	1
1	sekoru	1	1	prop2	2	paint	4	high	1	10	10	1
1	sekoru	1	1	prop2	2	rough	1	middle	2	10	10	1
1	sekoru	1	1	prop2	2	smooth	2	middle	2	10	10	1
1	sekoru	1	1	prop2	2	dung	3	middle	2	10	10	1
1	sekoru	1	1	prop2	2	paint	4	middle	2	11	11	1
1	sekoru	1	1	prop2	2	rough	1	low	3	10	10	1
1	sekoru	1	1	prop2	2	smooth	2	low	3	10	10	1
1	sekoru	1	1	prop2	2	dung	3	low	3	10	10	1
1	sekoru	1	1	prop2	2	paint	4	low	3	11	11	1
1	sekoru	1	2	actel	3	rough	1	high	1	11	11	1
1	sekoru	1	2	actel	3	smooth	2	high	1	10	10	1
1	sekoru	1	2	actel	3	dung	3	high	1	11	11	1
1	sekoru	1	2	actel	3	paint	4	high	1	10	10	1
1	sekoru	1	2	actel	3	rough	1	middle	2	10	10	1
1	sekoru	1	2	actel	3	smooth	2	middle	2	10	10	1
1	sekoru	1	2	actel	3	dung	3	middle	2	11	11	1
1	sekoru	1	2	actel	3	paint	4	middle	2	10	10	1
1	sekoru	1	2	actel	3	rough	1	low	3	10	9	0.9
1	sekoru	1	2	actel	3	smooth	2	low	3	11	11	1
1	sekoru	1	2	actel	3	dung	3	low	3	10	10	1
1	sekoru	1	2	actel	3	paint	4	low	3	10	10	1
1	sekoru	1	3	prop1	1	rough	1	high	1	10	10	1
1	sekoru	1	3	prop1	1	smooth	2	high	1	10	5	0.5
1	sekoru	1	3	prop1	1	dung	3	high	1	10	9	0.9
1	sekoru	1	3	prop1	1	paint	4	high	1	10	10	1
1	sekoru	1	3	prop1	1	rough	1	middle	2	10	9	0.9
1	sekoru	1	3	prop1	1	smooth	2	middle	2	10	10	1
1	sekoru	1	3	prop1	1	dung	3	middle	2	10	9	0.9
1	sekoru	1	3	prop1	1	paint	4	middle	2	10	10	1
1	sekoru	1	3	prop1	1	rough	1	low	3	10	8	0.8
1	sekoru	1	3	prop1	1	smooth	2	low	3	10	10	1
1	sekoru	1	3	prop1	1	dung	3	low	3	10	10	1
1	sekoru	1	3	prop1	1	paint	4	low	3	10	10	1
1	sekoru	1	4	bendio	4	rough	1	high	1	10	7	0.7
1	sekoru	1	4	bendio	4	smooth	2	high	1	10	8	0.8
1	sekoru	1	4	bendio	4	dung	3	high	1	10	9	0.9
1	sekoru	1	4	bendio	4	paint	4	high	1	10	10	1
1	sekoru	1	4	bendio	4	rough	1	middle	2	10	2	0.2
1	sekoru	1	4	bendio	4	smooth	2	middle	2	10	3	0.3
1	sekoru	1	4	bendio	4	dung	3	middle	2	10	10	1
1	sekoru	1	4	bendio	4	paint	4	middle	2	10	10	1
1	sekoru	1	4	bendio	4	rough	1	low	3	10	0	0
1	sekoru	1	4	bendio	4	smooth	2	low	3	10	8	0.8
1	sekoru	1	4	bendio	4	dung	3	low	3	11	11	1
1	sekoru	1	4	bendio	4	paint	4	low	3	10	10	1
1	sekoru	1	5	control	0	rough	1	high	1	11	0	0
1	sekoru	1	5	control	0	smooth	2	high	1	10	0	0
1	sekoru	1	5	control	0	dung	3	high	1	12	0	0
1	sekoru	1	5	control	0	paint	4	high	1	11	0	0
1	sekoru	1	5	control	0	rough	1	middle	2	10	0	0
1	sekoru	1	5	control	0	smooth	2	middle	2	10	0	0
1	sekoru	1	5	control	0	dung	3	middle	2	11	0	0
1	sekoru	1	5	control	0	paint	4	middle	2	10	0	0
1	sekoru	1	5	control	0	rough	1	low	3	10	0	0
1	sekoru	1	5	control	0	smooth	2	low	3	10	0	0
1	sekoru	1	5	control	0	dung	3	low	3	10	0	0
1	sekoru	1	5	control	0	paint	4	low	3	10	0	0
1	sekoru	1	6	prop2	2	rough	1	high	1	11	11	1
1	sekoru	1	6	prop2	2	smooth	2	high	1	10	10	1
1	sekoru	1	6	prop2	2	dung	3	high	1	10	10	1
1	sekoru	1	6	prop2	2	paint	4	high	1	10	10	1
1	sekoru	1	6	prop2	2	rough	1	middle	2	10	10	1
1	sekoru	1	6	prop2	2	smooth	2	middle	2	11	11	1
1	sekoru	1	6	prop2	2	dung	3	middle	2	10	10	1
1	sekoru	1	6	prop2	2	paint	4	middle	2	11	11	1
1	sekoru	1	6	prop2	2	rough	1	low	3	10	10	1
1	sekoru	1	6	prop2	2	smooth	2	low	3	10	10	1
1	sekoru	1	6	prop2	2	dung	3	low	3	10	10	1
1	sekoru	1	6	prop2	2	paint	4	low	3	10	10	1
1	sekoru	1	7	actel	3	rough	1	high	1	10	9	0.9
1	sekoru	1	7	actel	3	smooth	2	high	1	10	9	0.9
1	sekoru	1	7	actel	3	dung	3	high	1	10	10	1
1	sekoru	1	7	actel	3	paint	4	high	1	11	11	1
1	sekoru	1	7	actel	3	rough	1	middle	2	10	10	1
1	sekoru	1	7	actel	3	smooth	2	middle	2	10	10	1
1	sekoru	1	7	actel	3	dung	3	middle	2	10	9	0.9
1	sekoru	1	7	actel	3	paint	4	middle	2	11	11	1
1	sekoru	1	7	actel	3	rough	1	low	3	10	10	1
1	sekoru	1	7	actel	3	smooth	2	low	3	11	11	1
1	sekoru	1	7	actel	3	dung	3	low	3	10	10	1
1	sekoru	1	7	actel	3	paint	4	low	3	10	10	1
1	sekoru	1	8	prop1	1	rough	1	high	1	10	8	0.8
1	sekoru	1	8	prop1	1	smooth	2	high	1	10	10	1
1	sekoru	1	8	prop1	1	dung	3	high	1	10	10	1
1	sekoru	1	8	prop1	1	paint	4	high	1	11	11	1
1	sekoru	1	8	prop1	1	rough	1	middle	2	10	10	1
1	sekoru	1	8	prop1	1	smooth	2	middle	2	10	9	0.9
1	sekoru	1	8	prop1	1	dung	3	middle	2	10	10	1
1	sekoru	1	8	prop1	1	paint	4	middle	2	10	10	1
1	sekoru	1	8	prop1	1	rough	1	low	3	10	7	0.7
1	sekoru	1	8	prop1	1	smooth	2	low	3	10	8	0.8
1	sekoru	1	8	prop1	1	dung	3	low	3	10	10	1
1	sekoru	1	8	prop1	1	paint	4	low	3	10	10	1
1	sekoru	1	9	bendio	4	rough	1	high	1	10	6	0.6
1	sekoru	1	9	bendio	4	smooth	2	high	1	10	4	0.4
1	sekoru	1	9	bendio	4	dung	3	high	1	10	10	1
1	sekoru	1	9	bendio	4	paint	4	high	1	11	11	1
1	sekoru	1	9	bendio	4	rough	1	middle	2	10	6	0.6
1	sekoru	1	9	bendio	4	smooth	2	middle	2	10	9	0.9
1	sekoru	1	9	bendio	4	dung	3	middle	2	10	7	0.7
1	sekoru	1	9	bendio	4	paint	4	middle	2	10	10	1
1	sekoru	1	9	bendio	4	rough	1	low	3	10	5	0.5
1	sekoru	1	9	bendio	4	smooth	2	low	3	10	4	0.4
1	sekoru	1	9	bendio	4	dung	3	low	3	10	10	1
1	sekoru	1	9	bendio	4	paint	4	low	3	10	10	1
1	sekoru	1	10	control	0	rough	1	high	1	10	0	0
1	sekoru	1	10	control	0	smooth	2	high	1	10	0	0
1	sekoru	1	10	control	0	dung	3	high	1	10	0	0
1	sekoru	1	10	control	0	paint	4	high	1	10	1	0.1
1	sekoru	1	10	control	0	rough	1	middle	2	10	0	0
1	sekoru	1	10	control	0	smooth	2	middle	2	10	0	0
1	sekoru	1	10	control	0	dung	3	middle	2	10	0	0
1	sekoru	1	10	control	0	paint	4	middle	2	10	0	0
1	sekoru	1	10	control	0	rough	1	low	3	11	0	0
1	sekoru	1	10	control	0	smooth	2	low	3	10	0	0
1	sekoru	1	10	control	0	dung	3	low	3	11	0	0
1	sekoru	1	10	control	0	paint	4	low	3	10	0	0
1	sekoru	1	11	control	0	rough	1	high	1	10	0	0
1	sekoru	1	11	control	0	smooth	2	high	1	10	0	0
1	sekoru	1	11	control	0	dung	3	high	1	10	0	0
1	sekoru	1	11	control	0	paint	4	high	1	10	1	0.1
1	sekoru	1	11	control	0	rough	1	middle	2	10	0	0
1	sekoru	1	11	control	0	smooth	2	middle	2	10	0	0
1	sekoru	1	11	control	0	dung	3	middle	2	10	0	0
1	sekoru	1	11	control	0	paint	4	middle	2	10	0	0
1	sekoru	1	11	control	0	rough	1	low	3	11	0	0
1	sekoru	1	11	control	0	smooth	2	low	3	10	0	0
1	sekoru	1	11	control	0	dung	3	low	3	11	0	0
1	sekoru	1	11	control	0	paint	4	low	3	10	0	0
2	sekoru	1	1	prop2	2	rough	1	high	1	10	10	1
2	sekoru	1	1	prop2	2	smooth	2	high	1	10	10	1
2	sekoru	1	1	prop2	2	dung	3	high	1	10	10	1
2	sekoru	1	1	prop2	2	paint	4	high	1	10	10	1
2	sekoru	1	1	prop2	2	rough	1	middle	2	11	11	1
2	sekoru	1	1	prop2	2	smooth	2	middle	2	11	11	1
2	sekoru	1	1	prop2	2	dung	3	middle	2	10	10	1
2	sekoru	1	1	prop2	2	paint	4	middle	2	10	10	1
2	sekoru	1	1	prop2	2	rough	1	low	3	10	10	1
2	sekoru	1	1	prop2	2	smooth	2	low	3	10	10	1
2	sekoru	1	1	prop2	2	dung	3	low	3	10	10	1
2	sekoru	1	1	prop2	2	paint	4	low	3	10	10	1
2	sekoru	1	2	actel	3	rough	1	high	1	10	10	1
2	sekoru	1	2	actel	3	smooth	2	high	1	11	9	0.818182
2	sekoru	1	2	actel	3	dung	3	high	1	10	10	1
2	sekoru	1	2	actel	3	paint	4	high	1	11	11	1
2	sekoru	1	2	actel	3	rough	1	middle	2	10	10	1
2	sekoru	1	2	actel	3	smooth	2	middle	2	10	10	1
2	sekoru	1	2	actel	3	dung	3	middle	2	11	11	1
2	sekoru	1	2	actel	3	paint	4	middle	2	11	11	1
2	sekoru	1	2	actel	3	rough	1	low	3	11	9	0.818182
2	sekoru	1	2	actel	3	smooth	2	low	3	10	7	0.7
2	sekoru	1	2	actel	3	dung	3	low	3	10	10	1
2	sekoru	1	2	actel	3	paint	4	low	3	10	10	1
2	sekoru	1	3	prop1	1	rough	1	high	1	10	5	0.5
2	sekoru	1	3	prop1	1	smooth	2	high	1	11	11	1
2	sekoru	1	3	prop1	1	dung	3	high	1	10	10	1
2	sekoru	1	3	prop1	1	paint	4	high	1	10	10	1
2	sekoru	1	3	prop1	1	rough	1	middle	2	10	7	0.7
2	sekoru	1	3	prop1	1	smooth	2	middle	2	10	7	0.7
2	sekoru	1	3	prop1	1	dung	3	middle	2	11	11	1
2	sekoru	1	3	prop1	1	paint	4	middle	2	10	10	1
2	sekoru	1	3	prop1	1	rough	1	low	3	10	3	0.3
2	sekoru	1	3	prop1	1	smooth	2	low	3	10	6	0.6
2	sekoru	1	3	prop1	1	dung	3	low	3	10	10	1
2	sekoru	1	3	prop1	1	paint	4	low	3	12	12	1
2	sekoru	1	4	bendio	4	rough	1	high	1	10	0	0
2	sekoru	1	4	bendio	4	smooth	2	high	1	10	0	0
2	sekoru	1	4	bendio	4	dung	3	high	1	11	1	0.0909091
2	sekoru	1	4	bendio	4	paint	4	high	1	11	11	1
2	sekoru	1	4	bendio	4	rough	1	middle	2	10	2	0.2
2	sekoru	1	4	bendio	4	smooth	2	middle	2	10	2	0.2
2	sekoru	1	4	bendio	4	dung	3	middle	2	10	2	0.2
2	sekoru	1	4	bendio	4	paint	4	middle	2	11	11	1
2	sekoru	1	4	bendio	4	rough	1	low	3	10	0	0
2	sekoru	1	4	bendio	4	smooth	2	low	3	10	2	0.2
2	sekoru	1	4	bendio	4	dung	3	low	3	11	10	0.909091
2	sekoru	1	4	bendio	4	paint	4	low	3	10	10	1
2	sekoru	1	5	control	0	rough	1	high	1	10	0	0
2	sekoru	1	5	control	0	smooth	2	high	1	11	0	0
2	sekoru	1	5	control	0	dung	3	high	1	11	0	0
2	sekoru	1	5	control	0	paint	4	high	1	10	0	0
2	sekoru	1	5	control	0	rough	1	middle	2	11	1	0.0909091
2	sekoru	1	5	control	0	smooth	2	middle	2	10	0	0
2	sekoru	1	5	control	0	dung	3	middle	2	11	0	0
2	sekoru	1	5	control	0	paint	4	middle	2	10	0	0
2	sekoru	1	5	control	0	rough	1	low	3	10	0	0
2	sekoru	1	5	control	0	smooth	2	low	3	10	0	0
2	sekoru	1	5	control	0	dung	3	low	3	10	0	0
2	sekoru	1	5	control	0	paint	4	low	3	10	0	0
2	sekoru	1	6	prop2	2	rough	1	high	1	10	10	1
2	sekoru	1	6	prop2	2	smooth	2	high	1	11	11	1
2	sekoru	1	6	prop2	2	dung	3	high	1	12	12	1
2	sekoru	1	6	prop2	2	paint	4	high	1	12	12	1
2	sekoru	1	6	prop2	2	rough	1	middle	2	10	10	1
2	sekoru	1	6	prop2	2	smooth	2	middle	2	10	10	1
2	sekoru	1	6	prop2	2	dung	3	middle	2	10	10	1
2	sekoru	1	6	prop2	2	paint	4	middle	2	10	10	1
2	sekoru	1	6	prop2	2	rough	1	low	3	10	10	1
2	sekoru	1	6	prop2	2	smooth	2	low	3	10	10	1
2	sekoru	1	6	prop2	2	dung	3	low	3	10	10	1
2	sekoru	1	6	prop2	2	paint	4	low	3	11	11	1
2	sekoru	1	7	actel	3	rough	1	high	1	10	10	1
2	sekoru	1	7	actel	3	smooth	2	high	1	10	7	0.7
2	sekoru	1	7	actel	3	dung	3	high	1	10	9	0.9
2	sekoru	1	7	actel	3	paint	4	high	1	11	11	1
2	sekoru	1	7	actel	3	rough	1	middle	2	12	10	0.833333
2	sekoru	1	7	actel	3	smooth	2	middle	2	11	10	0.909091
2	sekoru	1	7	actel	3	dung	3	middle	2	10	9	0.9
2	sekoru	1	7	actel	3	paint	4	middle	2	10	10	1
2	sekoru	1	7	actel	3	rough	1	low	3	12	11	0.916667
2	sekoru	1	7	actel	3	smooth	2	low	3	11	9	0.818182
2	sekoru	1	7	actel	3	dung	3	low	3	11	11	1
2	sekoru	1	7	actel	3	paint	4	low	3	11	10	0.909091
2	sekoru	1	8	prop1	1	rough	1	high	1	10	4	0.4
2	sekoru	1	8	prop1	1	smooth	2	high	1	10	7	0.7
2	sekoru	1	8	prop1	1	dung	3	high	1	10	9	0.9
2	sekoru	1	8	prop1	1	paint	4	high	1	10	10	1
2	sekoru	1	8	prop1	1	rough	1	middle	2	10	6	0.6
2	sekoru	1	8	prop1	1	smooth	2	middle	2	10	9	0.9
2	sekoru	1	8	prop1	1	dung	3	middle	2	10	9	0.9
2	sekoru	1	8	prop1	1	paint	4	middle	2	11	11	1
2	sekoru	1	8	prop1	1	rough	1	low	3	9	6	0.666667
2	sekoru	1	8	prop1	1	smooth	2	low	3	10	6	0.6
2	sekoru	1	8	prop1	1	dung	3	low	3	11	11	1
2	sekoru	1	8	prop1	1	paint	4	low	3	10	10	1
2	sekoru	1	9	bendio	4	rough	1	high	1	10	1	0.1
2	sekoru	1	9	bendio	4	smooth	2	high	1	11	1	0.0909091
2	sekoru	1	9	bendio	4	dung	3	high	1	10	1	0.1
2	sekoru	1	9	bendio	4	paint	4	high	1	10	10	1
2	sekoru	1	9	bendio	4	rough	1	middle	2	10	4	0.4
2	sekoru	1	9	bendio	4	smooth	2	middle	2	10	1	0.1
2	sekoru	1	9	bendio	4	dung	3	middle	2	10	3	0.3
2	sekoru	1	9	bendio	4	paint	4	middle	2	11	11	1
2	sekoru	1	9	bendio	4	rough	1	low	3	10	0	0
2	sekoru	1	9	bendio	4	smooth	2	low	3	10	0	0
2	sekoru	1	9	bendio	4	dung	3	low	3	10	3	0.3
2	sekoru	1	9	bendio	4	paint	4	low	3	11	11	1
2	sekoru	1	10	control	0	rough	1	high	1	10	0	0
2	sekoru	1	10	control	0	smooth	2	high	1	10	0	0
2	sekoru	1	10	control	0	dung	3	high	1	11	1	0.0909091
2	sekoru	1	10	control	0	paint	4	high	1	11	1	0.0909091
2	sekoru	1	10	control	0	rough	1	middle	2	10	0	0
2	sekoru	1	10	control	0	smooth	2	middle	2	11	0	0
2	sekoru	1	10	control	0	dung	3	middle	2	10	0	0
2	sekoru	1	10	control	0	paint	4	middle	2	10	0	0
2	sekoru	1	10	control	0	rough	1	low	3	11	0	0
2	sekoru	1	10	control	0	smooth	2	low	3	10	0	0
2	sekoru	1	10	control	0	dung	3	low	3	11	0	0
2	sekoru	1	10	control	0	paint	4	low	3	10	0	0
3	sekoru	1	1	prop2	2	rough	1	high	1	10	7	0.7
3	sekoru	1	1	prop2	2	smooth	2	high	1	11	11	1
3	sekoru	1	1	prop2	2	dung	3	high	1	10	10	1
3	sekoru	1	1	prop2	2	paint	4	high	1	10	10	1
3	sekoru	1	1	prop2	2	rough	1	middle	2	12	9	0.75
3	sekoru	1	1	prop2	2	smooth	2	middle	2	11	11	1
3	sekoru	1	1	prop2	2	dung	3	middle	2	10	10	1
3	sekoru	1	1	prop2	2	paint	4	middle	2	9	9	1
3	sekoru	1	1	prop2	2	rough	1	low	3	10	7	0.7
3	sekoru	1	1	prop2	2	smooth	2	low	3	11	10	0.909091
3	sekoru	1	1	prop2	2	dung	3	low	3	11	11	1
3	sekoru	1	1	prop2	2	paint	4	low	3	9	9	1
3	sekoru	1	2	actel	3	rough	1	high	1	11	11	1
3	sekoru	1	2	actel	3	smooth	2	high	1	10	10	1
3	sekoru	1	2	actel	3	dung	3	high	1	10	10	1
3	sekoru	1	2	actel	3	paint	4	high	1	12	12	1
3	sekoru	1	2	actel	3	rough	1	middle	2	9	8	0.888889
3	sekoru	1	2	actel	3	smooth	2	middle	2	9	9	1
3	sekoru	1	2	actel	3	dung	3	middle	2	10	10	1
3	sekoru	1	2	actel	3	paint	4	middle	2	9	8	0.888889
3	sekoru	1	2	actel	3	rough	1	low	3	7	3	0.428571
3	sekoru	1	2	actel	3	smooth	2	low	3	8	7	0.875
3	sekoru	1	2	actel	3	dung	3	low	3	8	8	1
3	sekoru	1	2	actel	3	paint	4	low	3	9	7	0.777778
3	sekoru	1	3	prop1	1	rough	1	high	1	10	0	0
3	sekoru	1	3	prop1	1	smooth	2	high	1	9	0	0
3	sekoru	1	3	prop1	1	dung	3	high	1	10	10	1
3	sekoru	1	3	prop1	1	paint	4	high	1	8	7	0.875
3	sekoru	1	3	prop1	1	rough	1	middle	2	11	1	0.0909091
3	sekoru	1	3	prop1	1	smooth	2	middle	2	9	1	0.111111
3	sekoru	1	3	prop1	1	dung	3	middle	2	10	10	1
3	sekoru	1	3	prop1	1	paint	4	middle	2	12	9	0.75
3	sekoru	1	3	prop1	1	rough	1	low	3	9	0	0
3	sekoru	1	3	prop1	1	smooth	2	low	3	8	1	0.125
3	sekoru	1	3	prop1	1	dung	3	low	3	9	1	0.111111
3	sekoru	1	3	prop1	1	paint	4	low	3	9	2	0.222222
3	sekoru	1	4	bendio	4	rough	1	high	1	10	1	0.1
3	sekoru	1	4	bendio	4	smooth	2	high	1	11	1	0.0909091
3	sekoru	1	4	bendio	4	dung	3	high	1	12	2	0.166667
3	sekoru	1	4	bendio	4	paint	4	high	1	10	10	1
3	sekoru	1	4	bendio	4	rough	1	middle	2	10	0	0
3	sekoru	1	4	bendio	4	smooth	2	middle	2	10	0	0
3	sekoru	1	4	bendio	4	dung	3	middle	2	11	1	0.0909091
3	sekoru	1	4	bendio	4	paint	4	middle	2	12	12	1
3	sekoru	1	4	bendio	4	rough	1	low	3	11	1	0.0909091
3	sekoru	1	4	bendio	4	smooth	2	low	3	9	1	0.111111
3	sekoru	1	4	bendio	4	dung	3	low	3	11	2	0.181818
3	sekoru	1	4	bendio	4	paint	4	low	3	10	10	1
3	sekoru	1	5	control	0	rough	1	high	1	10	0	0
3	sekoru	1	5	control	0	smooth	2	high	1	12	0	0
3	sekoru	1	5	control	0	dung	3	high	1	10	0	0
3	sekoru	1	5	control	0	paint	4	high	1	11	0	0
3	sekoru	1	5	control	0	rough	1	middle	2	12	0	0
3	sekoru	1	5	control	0	smooth	2	middle	2	10	0	0
3	sekoru	1	5	control	0	dung	3	middle	2	11	0	0
3	sekoru	1	5	control	0	paint	4	middle	2	10	0	0
3	sekoru	1	5	control	0	rough	1	low	3	10	0	0
3	sekoru	1	5	control	0	smooth	2	low	3	11	0	0
3	sekoru	1	5	control	0	dung	3	low	3	11	1	0.0909091
3	sekoru	1	5	control	0	paint	4	low	3	10	0	0
3	sekoru	1	6	prop2	2	rough	1	high	1	10	6	0.6
3	sekoru	1	6	prop2	2	smooth	2	high	1	10	9	0.9
3	sekoru	1	6	prop2	2	dung	3	high	1	9	9	1
3	sekoru	1	6	prop2	2	paint	4	high	1	10	10	1
3	sekoru	1	6	prop2	2	rough	1	middle	2	10	2	0.2
3	sekoru	1	6	prop2	2	smooth	2	middle	2	11	11	1
3	sekoru	1	6	prop2	2	dung	3	middle	2	11	11	1
3	sekoru	1	6	prop2	2	paint	4	middle	2	10	10	1
3	sekoru	1	6	prop2	2	rough	1	low	3	11	11	1
3	sekoru	1	6	prop2	2	smooth	2	low	3	9	9	1
3	sekoru	1	6	prop2	2	dung	3	low	3	11	11	1
3	sekoru	1	6	prop2	2	paint	4	low	3	10	10	1
3	sekoru	1	7	actel	3	rough	1	high	1	10	7	0.7
3	sekoru	1	7	actel	3	smooth	2	high	1	12	11	0.916667
3	sekoru	1	7	actel	3	dung	3	high	1	10	9	0.9
3	sekoru	1	7	actel	3	paint	4	high	1	9	9	1
3	sekoru	1	7	actel	3	rough	1	middle	2	10	10	1
3	sekoru	1	7	actel	3	smooth	2	middle	2	9	9	1
3	sekoru	1	7	actel	3	dung	3	middle	2	10	5	0.5
3	sekoru	1	7	actel	3	paint	4	middle	2	11	9	0.818182
3	sekoru	1	7	actel	3	rough	1	low	3	9	9	1
3	sekoru	1	7	actel	3	smooth	2	low	3	9	8	0.888889
3	sekoru	1	7	actel	3	dung	3	low	3	11	9	0.818182
3	sekoru	1	7	actel	3	paint	4	low	3	10	10	1
3	sekoru	1	8	prop1	1	rough	1	high	1	9	2	0.222222
3	sekoru	1	8	prop1	1	smooth	2	high	1	9	2	0.222222
3	sekoru	1	8	prop1	1	dung	3	high	1	11	2	0.181818
3	sekoru	1	8	prop1	1	paint	4	high	1	9	9	1
3	sekoru	1	8	prop1	1	rough	1	middle	2	12	3	0.25
3	sekoru	1	8	prop1	1	smooth	2	middle	2	9	7	0.777778
3	sekoru	1	8	prop1	1	dung	3	middle	2	9	1	0.111111
3	sekoru	1	8	prop1	1	paint	4	middle	2	9	6	0.666667
3	sekoru	1	8	prop1	1	rough	1	low	3	10	2	0.2
3	sekoru	1	8	prop1	1	smooth	2	low	3	9	2	0.222222
3	sekoru	1	8	prop1	1	dung	3	low	3	9	7	0.777778
3	sekoru	1	8	prop1	1	paint	4	low	3	10	10	1
3	sekoru	1	9	bendio	4	rough	1	high	1	9	2	0.222222
3	sekoru	1	9	bendio	4	smooth	2	high	1	10	2	0.2
3	sekoru	1	9	bendio	4	dung	3	high	1	10	0	0
3	sekoru	1	9	bendio	4	paint	4	high	1	10	10	1
3	sekoru	1	9	bendio	4	rough	1	middle	2	10	0	0
3	sekoru	1	9	bendio	4	smooth	2	middle	2	10	7	0.7
3	sekoru	1	9	bendio	4	dung	3	middle	2	10	5	0.5
3	sekoru	1	9	bendio	4	paint	4	middle	2	11	11	1
3	sekoru	1	9	bendio	4	rough	1	low	3	10	2	0.2
3	sekoru	1	9	bendio	4	smooth	2	low	3	9	4	0.444444
3	sekoru	1	9	bendio	4	dung	3	low	3	10	1	0.1
3	sekoru	1	9	bendio	4	paint	4	low	3	10	9	0.9
3	sekoru	1	10	control	0	rough	1	high	1	10	0	0
3	sekoru	1	10	control	0	smooth	2	high	1	10	0	0
3	sekoru	1	10	control	0	dung	3	high	1	10	0	0
3	sekoru	1	10	control	0	paint	4	high	1	10	0	0
3	sekoru	1	10	control	0	rough	1	middle	2	12	0	0
3	sekoru	1	10	control	0	smooth	2	middle	2	10	0	0
3	sekoru	1	10	control	0	dung	3	middle	2	11	0	0
3	sekoru	1	10	control	0	paint	4	middle	2	9	0	0
3	sekoru	1	10	control	0	rough	1	low	3	11	0	0
3	sekoru	1	10	control	0	smooth	2	low	3	10	0	0
3	sekoru	1	10	control	0	dung	3	low	3	10	0	0
3	sekoru	1	10	control	0	paint	4	low	3	10	0	0
4	sekoru	1	1	prop2	2	rough	1	high	1	11	6	0.545455
4	sekoru	1	1	prop2	2	smooth	2	high	1	11	10	0.909091
4	sekoru	1	1	prop2	2	dung	3	high	1	9	9	1
4	sekoru	1	1	prop2	2	paint	4	high	1	10	10	1
4	sekoru	1	1	prop2	2	rough	1	middle	2	9	3	0.333333
4	sekoru	1	1	prop2	2	smooth	2	middle	2	10	8	0.8
4	sekoru	1	1	prop2	2	dung	3	middle	2	12	12	1
4	sekoru	1	1	prop2	2	paint	4	middle	2	9	9	1
4	sekoru	1	1	prop2	2	rough	1	low	3	11	8	0.727273
4	sekoru	1	1	prop2	2	smooth	2	low	3	9	6	0.666667
4	sekoru	1	1	prop2	2	dung	3	low	3	9	9	1
4	sekoru	1	1	prop2	2	paint	4	low	3	11	11	1
4	sekoru	1	2	actel	3	rough	1	high	1	10	8	0.8
4	sekoru	1	2	actel	3	smooth	2	high	1	10	10	1
4	sekoru	1	2	actel	3	dung	3	high	1	9	9	1
4	sekoru	1	2	actel	3	paint	4	high	1	10	10	1
4	sekoru	1	2	actel	3	rough	1	middle	2	11	9	0.818182
4	sekoru	1	2	actel	3	smooth	2	middle	2	9	8	0.888889
4	sekoru	1	2	actel	3	dung	3	middle	2	10	10	1
4	sekoru	1	2	actel	3	paint	4	middle	2	11	11	1
4	sekoru	1	2	actel	3	rough	1	low	3	9	8	0.888889
4	sekoru	1	2	actel	3	smooth	2	low	3	9	7	0.777778
4	sekoru	1	2	actel	3	dung	3	low	3	9	9	1
4	sekoru	1	2	actel	3	paint	4	low	3	10	10	1
4	sekoru	1	3	prop1	1	rough	1	high	1	11	7	0.636364
4	sekoru	1	3	prop1	1	smooth	2	high	1	10	1	0.1
4	sekoru	1	3	prop1	1	dung	3	high	1	10	8	0.8
4	sekoru	1	3	prop1	1	paint	4	high	1	10	8	0.8
4	sekoru	1	3	prop1	1	rough	1	middle	2	9	2	0.222222
4	sekoru	1	3	prop1	1	smooth	2	middle	2	10	2	0.2
4	sekoru	1	3	prop1	1	dung	3	middle	2	9	9	1
4	sekoru	1	3	prop1	1	paint	4	middle	2	12	12	1
4	sekoru	1	3	prop1	1	rough	1	low	3	10	0	0
4	sekoru	1	3	prop1	1	smooth	2	low	3	12	4	0.333333
4	sekoru	1	3	prop1	1	dung	3	low	3	11	6	0.545455
4	sekoru	1	3	prop1	1	paint	4	low	3	9	8	0.888889
4	sekoru	1	4	bendio	4	rough	1	high	1	10	5	0.5
4	sekoru	1	4	bendio	4	smooth	2	high	1	10	4	0.4
4	sekoru	1	4	bendio	4	dung	3	high	1	12	4	0.333333
4	sekoru	1	4	bendio	4	paint	4	high	1	10	10	1
4	sekoru	1	4	bendio	4	rough	1	middle	2	9	1	0.111111
4	sekoru	1	4	bendio	4	smooth	2	middle	2	9	5	0.555556
4	sekoru	1	4	bendio	4	dung	3	middle	2	10	4	0.4
4	sekoru	1	4	bendio	4	paint	4	middle	2	9	8	0.888889
4	sekoru	1	4	bendio	4	rough	1	low	3	10	3	0.3
4	sekoru	1	4	bendio	4	smooth	2	low	3	12	2	0.166667
4	sekoru	1	4	bendio	4	dung	3	low	3	10	10	1
4	sekoru	1	4	bendio	4	paint	4	low	3	11	11	1
4	sekoru	1	5	control	0	rough	1	high	1	12	1	0.0833333
4	sekoru	1	5	control	0	smooth	2	high	1	11	0	0
4	sekoru	1	5	control	0	dung	3	high	1	10	1	0.1
4	sekoru	1	5	control	0	paint	4	high	1	11	0	0
4	sekoru	1	5	control	0	rough	1	middle	2	11	0	0
4	sekoru	1	5	control	0	smooth	2	middle	2	11	0	0
4	sekoru	1	5	control	0	dung	3	middle	2	10	0	0
4	sekoru	1	5	control	0	paint	4	middle	2	12	0	0
4	sekoru	1	5	control	0	rough	1	low	3	10	0	0
4	sekoru	1	5	control	0	smooth	2	low	3	10	0	0
4	sekoru	1	5	control	0	dung	3	low	3	11	0	0
4	sekoru	1	5	control	0	paint	4	low	3	12	0	0
4	sekoru	1	6	prop2	2	rough	1	high	1	11	9	0.818182
4	sekoru	1	6	prop2	2	smooth	2	high	1	10	9	0.9
4	sekoru	1	6	prop2	2	dung	3	high	1	11	11	1
4	sekoru	1	6	prop2	2	paint	4	high	1	12	12	1
4	sekoru	1	6	prop2	2	rough	1	middle	2	9	9	1
4	sekoru	1	6	prop2	2	smooth	2	middle	2	10	10	1
4	sekoru	1	6	prop2	2	dung	3	middle	2	10	10	1
4	sekoru	1	6	prop2	2	paint	4	middle	2	10	10	1
4	sekoru	1	6	prop2	2	rough	1	low	3	10	3	0.3
4	sekoru	1	6	prop2	2	smooth	2	low	3	9	9	1
4	sekoru	1	6	prop2	2	dung	3	low	3	12	12	1
4	sekoru	1	6	prop2	2	paint	4	low	3	10	10	1
4	sekoru	1	7	actel	3	rough	1	high	1	9	8	0.888889
4	sekoru	1	7	actel	3	smooth	2	high	1	10	10	1
4	sekoru	1	7	actel	3	dung	3	high	1	10	10	1
4	sekoru	1	7	actel	3	paint	4	high	1	9	9	1
4	sekoru	1	7	actel	3	rough	1	middle	2	11	6	0.545455
4	sekoru	1	7	actel	3	smooth	2	middle	2	11	8	0.727273
4	sekoru	1	7	actel	3	dung	3	middle	2	10	10	1
4	sekoru	1	7	actel	3	paint	4	middle	2	10	9	0.9
4	sekoru	1	7	actel	3	rough	1	low	3	10	9	0.9
4	sekoru	1	7	actel	3	smooth	2	low	3	10	10	1
4	sekoru	1	7	actel	3	dung	3	low	3	9	9	1
4	sekoru	1	7	actel	3	paint	4	low	3	10	10	1
4	sekoru	1	8	prop1	1	rough	1	high	1	10	3	0.3
4	sekoru	1	8	prop1	1	smooth	2	high	1	11	5	0.454545
4	sekoru	1	8	prop1	1	dung	3	high	1	10	9	0.9
4	sekoru	1	8	prop1	1	paint	4	high	1	9	8	0.888889
4	sekoru	1	8	prop1	1	rough	1	middle	2	9	4	0.444444
4	sekoru	1	8	prop1	1	smooth	2	middle	2	10	9	0.9
4	sekoru	1	8	prop1	1	dung	3	middle	2	10	10	1
4	sekoru	1	8	prop1	1	paint	4	middle	2	10	10	1
4	sekoru	1	8	prop1	1	rough	1	low	3	10	4	0.4
4	sekoru	1	8	prop1	1	smooth	2	low	3	12	7	0.583333
4	sekoru	1	8	prop1	1	dung	3	low	3	11	10	0.909091
4	sekoru	1	8	prop1	1	paint	4	low	3	10	9	0.9
4	sekoru	1	9	bendio	4	rough	1	high	1	12	8	0.666667
4	sekoru	1	9	bendio	4	smooth	2	high	1	10	9	0.9
4	sekoru	1	9	bendio	4	dung	3	high	1	8	7	0.875
4	sekoru	1	9	bendio	4	paint	4	high	1	12	12	1
4	sekoru	1	9	bendio	4	rough	1	middle	2	10	6	0.6
4	sekoru	1	9	bendio	4	smooth	2	middle	2	8	3	0.375
4	sekoru	1	9	bendio	4	dung	3	middle	2	11	8	0.727273
4	sekoru	1	9	bendio	4	paint	4	middle	2	11	11	1
4	sekoru	1	9	bendio	4	rough	1	low	3	11	0	0
4	sekoru	1	9	bendio	4	smooth	2	low	3	10	7	0.7
4	sekoru	1	9	bendio	4	dung	3	low	3	10	6	0.6
4	sekoru	1	9	bendio	4	paint	4	low	3	11	10	0.909091
4	sekoru	1	10	control	0	rough	1	high	1	11	0	0
4	sekoru	1	10	control	0	smooth	2	high	1	10	0	0
4	sekoru	1	10	control	0	dung	3	high	1	12	0	0
4	sekoru	1	10	control	0	paint	4	high	1	10	0	0
4	sekoru	1	10	control	0	rough	1	middle	2	11	1	0.0909091
4	sekoru	1	10	control	0	smooth	2	middle	2	10	0	0
4	sekoru	1	10	control	0	dung	3	middle	2	12	0	0
4	sekoru	1	10	control	0	paint	4	middle	2	12	0	0
4	sekoru	1	10	control	0	rough	1	low	3	10	0	0
4	sekoru	1	10	control	0	smooth	2	low	3	12	0	0
4	sekoru	1	10	control	0	dung	3	low	3	11	1	0.0909091
4	sekoru	1	10	control	0	paint	4	low	3	10	0	0
5	sekoru	1	1	prop2	2	rough	1	high	1	10	7	0.7
5	sekoru	1	1	prop2	2	smooth	2	high	1	9	9	1
5	sekoru	1	1	prop2	2	dung	3	high	1	10	10	1
5	sekoru	1	1	prop2	2	paint	4	high	1	10	10	1
5	sekoru	1	1	prop2	2	rough	1	middle	2	10	8	0.8
5	sekoru	1	1	prop2	2	smooth	2	middle	2	11	7	0.636364
5	sekoru	1	1	prop2	2	dung	3	middle	2	11	11	1
5	sekoru	1	1	prop2	2	paint	4	middle	2	10	10	1
5	sekoru	1	1	prop2	2	rough	1	low	3	9	8	0.888889
5	sekoru	1	1	prop2	2	smooth	2	low	3	9	7	0.777778
5	sekoru	1	1	prop2	2	dung	3	low	3	10	9	0.9
5	sekoru	1	1	prop2	2	paint	4	low	3	10	10	1
5	sekoru	1	2	actel	3	rough	1	high	1	10	8	0.8
5	sekoru	1	2	actel	3	smooth	2	high	1	10	10	1
5	sekoru	1	2	actel	3	dung	3	high	1	10	10	1
5	sekoru	1	2	actel	3	paint	4	high	1	10	10	1
5	sekoru	1	2	actel	3	rough	1	middle	2	10	10	1
5	sekoru	1	2	actel	3	smooth	2	middle	2	9	8	0.888889
5	sekoru	1	2	actel	3	dung	3	middle	2	10	10	1
5	sekoru	1	2	actel	3	paint	4	middle	2	10	8	0.8
5	sekoru	1	2	actel	3	rough	1	low	3	9	9	1
5	sekoru	1	2	actel	3	smooth	2	low	3	10	10	1
5	sekoru	1	2	actel	3	dung	3	low	3	10	9	0.9
5	sekoru	1	2	actel	3	paint	4	low	3	10	10	1
5	sekoru	1	3	prop1	1	rough	1	high	1	10	0	0
5	sekoru	1	3	prop1	1	smooth	2	high	1	10	1	0.1
5	sekoru	1	3	prop1	1	dung	3	high	1	9	7	0.777778
5	sekoru	1	3	prop1	1	paint	4	high	1	9	5	0.555556
5	sekoru	1	3	prop1	1	rough	1	middle	2	10	2	0.2
5	sekoru	1	3	prop1	1	smooth	2	middle	2	10	0	0
5	sekoru	1	3	prop1	1	dung	3	middle	2	10	7	0.7
5	sekoru	1	3	prop1	1	paint	4	middle	2	10	1	0.1
5	sekoru	1	3	prop1	1	rough	1	low	3	10	0	0
5	sekoru	1	3	prop1	1	smooth	2	low	3	11	0	0
5	sekoru	1	3	prop1	1	dung	3	low	3	10	1	0.1
5	sekoru	1	3	prop1	1	paint	4	low	3	9	0	0
5	sekoru	1	4	bendio	4	rough	1	high	1	10	2	0.2
5	sekoru	1	4	bendio	4	smooth	2	high	1	10	1	0.1
5	sekoru	1	4	bendio	4	dung	3	high	1	9	3	0.333333
5	sekoru	1	4	bendio	4	paint	4	high	1	11	9	0.818182
5	sekoru	1	4	bendio	4	rough	1	middle	2	11	1	0.0909091
5	sekoru	1	4	bendio	4	smooth	2	middle	2	10	3	0.3
5	sekoru	1	4	bendio	4	dung	3	middle	2	10	0	0
5	sekoru	1	4	bendio	4	paint	4	middle	2	10	7	0.7
5	sekoru	1	4	bendio	4	rough	1	low	3	9	2	0.222222
5	sekoru	1	4	bendio	4	smooth	2	low	3	9	1	0.111111
5	sekoru	1	4	bendio	4	dung	3	low	3	12	1	0.0833333
5	sekoru	1	4	bendio	4	paint	4	low	3	11	8	0.727273
5	sekoru	1	5	control	0	rough	1	high	1	11	1	0.0909091
5	sekoru	1	5	control	0	smooth	2	high	1	10	0	0
5	sekoru	1	5	control	0	dung	3	high	1	11	0	0
5	sekoru	1	5	control	0	paint	4	high	1	10	0	0
5	sekoru	1	5	control	0	rough	1	middle	2	12	1	0.0833333
5	sekoru	1	5	control	0	smooth	2	middle	2	10	1	0.1
5	sekoru	1	5	control	0	dung	3	middle	2	11	0	0
5	sekoru	1	5	control	0	paint	4	middle	2	10	0	0
5	sekoru	1	5	control	0	rough	1	low	3	10	0	0
5	sekoru	1	5	control	0	smooth	2	low	3	10	0	0
5	sekoru	1	5	control	0	dung	3	low	3	10	0	0
5	sekoru	1	5	control	0	paint	4	low	3	11	0	0
5	sekoru	1	6	prop2	2	rough	1	high	1	9	9	1
5	sekoru	1	6	prop2	2	smooth	2	high	1	10	10	1
5	sekoru	1	6	prop2	2	dung	3	high	1	9	9	1
5	sekoru	1	6	prop2	2	paint	4	high	1	10	9	0.9
5	sekoru	1	6	prop2	2	rough	1	middle	2	10	8	0.8
5	sekoru	1	6	prop2	2	smooth	2	middle	2	11	11	1
5	sekoru	1	6	prop2	2	dung	3	middle	2	9	9	1
5	sekoru	1	6	prop2	2	paint	4	middle	2	10	10	1
5	sekoru	1	6	prop2	2	rough	1	low	3	9	6	0.666667
5	sekoru	1	6	prop2	2	smooth	2	low	3	10	8	0.8
5	sekoru	1	6	prop2	2	dung	3	low	3	10	10	1
5	sekoru	1	6	prop2	2	paint	4	low	3	10	10	1
5	sekoru	1	7	actel	3	rough	1	high	1	12	8	0.666667
5	sekoru	1	7	actel	3	smooth	2	high	1	10	7	0.7
5	sekoru	1	7	actel	3	dung	3	high	1	10	7	0.7
5	sekoru	1	7	actel	3	paint	4	high	1	10	9	0.9
5	sekoru	1	7	actel	3	rough	1	middle	2	10	10	1
5	sekoru	1	7	actel	3	smooth	2	middle	2	11	6	0.545455
5	sekoru	1	7	actel	3	dung	3	middle	2	10	8	0.8
5	sekoru	1	7	actel	3	paint	4	middle	2	10	10	1
5	sekoru	1	7	actel	3	rough	1	low	3	10	7	0.7
5	sekoru	1	7	actel	3	smooth	2	low	3	10	10	1
5	sekoru	1	7	actel	3	dung	3	low	3	10	9	0.9
5	sekoru	1	7	actel	3	paint	4	low	3	10	10	1
5	sekoru	1	8	prop1	1	rough	1	high	1	10	3	0.3
5	sekoru	1	8	prop1	1	smooth	2	high	1	10	9	0.9
5	sekoru	1	8	prop1	1	dung	3	high	1	11	8	0.727273
5	sekoru	1	8	prop1	1	paint	4	high	1	12	7	0.583333
5	sekoru	1	8	prop1	1	rough	1	middle	2	9	6	0.666667
5	sekoru	1	8	prop1	1	smooth	2	middle	2	11	5	0.454545
5	sekoru	1	8	prop1	1	dung	3	middle	2	9	5	0.555556
5	sekoru	1	8	prop1	1	paint	4	middle	2	9	8	0.888889
5	sekoru	1	8	prop1	1	rough	1	low	3	9	1	0.111111
5	sekoru	1	8	prop1	1	smooth	2	low	3	10	4	0.4
5	sekoru	1	8	prop1	1	dung	3	low	3	9	8	0.888889
5	sekoru	1	8	prop1	1	paint	4	low	3	12	10	0.833333
5	sekoru	1	9	bendio	4	rough	1	high	1	9	1	0.111111
5	sekoru	1	9	bendio	4	smooth	2	high	1	10	3	0.3
5	sekoru	1	9	bendio	4	dung	3	high	1	9	0	0
5	sekoru	1	9	bendio	4	paint	4	high	1	10	6	0.6
5	sekoru	1	9	bendio	4	rough	1	middle	2	10	1	0.1
5	sekoru	1	9	bendio	4	smooth	2	middle	2	9	1	0.111111
5	sekoru	1	9	bendio	4	dung	3	middle	2	10	2	0.2
5	sekoru	1	9	bendio	4	paint	4	middle	2	10	1	0.1
5	sekoru	1	9	bendio	4	rough	1	low	3	10	0	0
5	sekoru	1	9	bendio	4	smooth	2	low	3	10	0	0
5	sekoru	1	9	bendio	4	dung	3	low	3	10	0	0
5	sekoru	1	9	bendio	4	paint	4	low	3	10	7	0.7
5	sekoru	1	10	control	0	rough	1	high	1	10	1	0.1
5	sekoru	1	10	control	0	smooth	2	high	1	11	0	0
5	sekoru	1	10	control	0	dung	3	high	1	11	0	0
5	sekoru	1	10	control	0	paint	4	high	1	12	0	0
5	sekoru	1	10	control	0	rough	1	middle	2	11	0	0
5	sekoru	1	10	control	0	smooth	2	middle	2	10	0	0
5	sekoru	1	10	control	0	dung	3	middle	2	11	0	0
5	sekoru	1	10	control	0	paint	4	middle	2	10	1	0.1
5	sekoru	1	10	control	0	rough	1	low	3	10	0	0
5	sekoru	1	10	control	0	smooth	2	low	3	10	0	0
5	sekoru	1	10	control	0	dung	3	low	3	11	0	0
5	sekoru	1	10	control	0	paint	4	low	3	11	0	0
6	sekoru	1	1	prop2	2	rough	1	high	1	9	6	0.666667
6	sekoru	1	1	prop2	2	smooth	2	high	1	10	3	0.3
6	sekoru	1	1	prop2	2	dung	3	high	1	10	10	1
6	sekoru	1	1	prop2	2	paint	4	high	1	10	10	1
6	sekoru	1	1	prop2	2	rough	1	middle	2	11	5	0.454545
6	sekoru	1	1	prop2	2	smooth	2	middle	2	10	5	0.5
6	sekoru	1	1	prop2	2	dung	3	middle	2	9	9	1
6	sekoru	1	1	prop2	2	paint	4	middle	2	10	10	1
6	sekoru	1	1	prop2	2	rough	1	low	3	10	1	0.1
6	sekoru	1	1	prop2	2	smooth	2	low	3	10	4	0.4
6	sekoru	1	1	prop2	2	dung	3	low	3	10	7	0.7
6	sekoru	1	1	prop2	2	paint	4	low	3	10	10	1
6	sekoru	1	2	actel	3	rough	1	high	1	10	5	0.5
6	sekoru	1	2	actel	3	smooth	2	high	1	11	10	0.909091
6	sekoru	1	2	actel	3	dung	3	high	1	11	3	0.272727
6	sekoru	1	2	actel	3	paint	4	high	1	11	9	0.818182
6	sekoru	1	2	actel	3	rough	1	middle	2	9	5	0.555556
6	sekoru	1	2	actel	3	smooth	2	middle	2	10	6	0.6
6	sekoru	1	2	actel	3	dung	3	middle	2	10	3	0.3
6	sekoru	1	2	actel	3	paint	4	middle	2	10	8	0.8
6	sekoru	1	2	actel	3	rough	1	low	3	11	6	0.545455
6	sekoru	1	2	actel	3	smooth	2	low	3	10	9	0.9
6	sekoru	1	2	actel	3	dung	3	low	3	11	8	0.727273
6	sekoru	1	2	actel	3	paint	4	low	3	10	3	0.3
6	sekoru	1	3	prop1	1	rough	1	high	1	9	1	0.111111
6	sekoru	1	3	prop1	1	smooth	2	high	1	10	0	0
6	sekoru	1	3	prop1	1	dung	3	high	1	10	1	0.1
6	sekoru	1	3	prop1	1	paint	4	high	1	11	0	0
6	sekoru	1	3	prop1	1	rough	1	middle	2	10	0	0
6	sekoru	1	3	prop1	1	smooth	2	middle	2	10	0	0
6	sekoru	1	3	prop1	1	dung	3	middle	2	9	2	0.222222
6	sekoru	1	3	prop1	1	paint	4	middle	2	10	2	0.2
6	sekoru	1	3	prop1	1	rough	1	low	3	11	0	0
6	sekoru	1	3	prop1	1	smooth	2	low	3	12	0	0
6	sekoru	1	3	prop1	1	dung	3	low	3	10	1	0.1
6	sekoru	1	3	prop1	1	paint	4	low	3	11	0	0
6	sekoru	1	4	bendio	4	rough	1	high	1	11	1	0.0909091
6	sekoru	1	4	bendio	4	smooth	2	high	1	10	0	0
6	sekoru	1	4	bendio	4	dung	3	high	1	9	1	0.111111
6	sekoru	1	4	bendio	4	paint	4	high	1	9	7	0.777778
6	sekoru	1	4	bendio	4	rough	1	middle	2	10	0	0
6	sekoru	1	4	bendio	4	smooth	2	middle	2	10	1	0.1
6	sekoru	1	4	bendio	4	dung	3	middle	2	11	2	0.181818
6	sekoru	1	4	bendio	4	paint	4	middle	2	9	6	0.666667
6	sekoru	1	4	bendio	4	rough	1	low	3	9	0	0
6	sekoru	1	4	bendio	4	smooth	2	low	3	10	0	0
6	sekoru	1	4	bendio	4	dung	3	low	3	9	1	0.111111
6	sekoru	1	4	bendio	4	paint	4	low	3	10	4	0.4
6	sekoru	1	5	control	0	rough	1	high	1	10	0	0
6	sekoru	1	5	control	0	smooth	2	high	1	11	0	0
6	sekoru	1	5	control	0	dung	3	high	1	10	0	0
6	sekoru	1	5	control	0	paint	4	high	1	12	0	0
6	sekoru	1	5	control	0	rough	1	middle	2	10	0	0
6	sekoru	1	5	control	0	smooth	2	middle	2	11	0	0
6	sekoru	1	5	control	0	dung	3	middle	2	10	0	0
6	sekoru	1	5	control	0	paint	4	middle	2	10	0	0
6	sekoru	1	5	control	0	rough	1	low	3	9	0	0
6	sekoru	1	5	control	0	smooth	2	low	3	11	0	0
6	sekoru	1	5	control	0	dung	3	low	3	10	0	0
6	sekoru	1	5	control	0	paint	4	low	3	11	0	0
6	sekoru	1	6	prop2	2	rough	1	high	1	10	10	1
6	sekoru	1	6	prop2	2	smooth	2	high	1	11	6	0.545455
6	sekoru	1	6	prop2	2	dung	3	high	1	10	10	1
6	sekoru	1	6	prop2	2	paint	4	high	1	11	11	1
6	sekoru	1	6	prop2	2	rough	1	middle	2	11	3	0.272727
6	sekoru	1	6	prop2	2	smooth	2	middle	2	10	1	0.1
6	sekoru	1	6	prop2	2	dung	3	middle	2	10	10	1
6	sekoru	1	6	prop2	2	paint	4	middle	2	10	10	1
6	sekoru	1	6	prop2	2	rough	1	low	3	10	9	0.9
6	sekoru	1	6	prop2	2	smooth	2	low	3	10	9	0.9
6	sekoru	1	6	prop2	2	dung	3	low	3	10	9	0.9
6	sekoru	1	6	prop2	2	paint	4	low	3	10	10	1
6	sekoru	1	7	actel	3	rough	1	high	1	9	7	0.777778
6	sekoru	1	7	actel	3	smooth	2	high	1	9	6	0.666667
6	sekoru	1	7	actel	3	dung	3	high	1	10	8	0.8
6	sekoru	1	7	actel	3	paint	4	high	1	10	10	1
6	sekoru	1	7	actel	3	rough	1	middle	2	9	6	0.666667
6	sekoru	1	7	actel	3	smooth	2	middle	2	9	8	0.888889
6	sekoru	1	7	actel	3	dung	3	middle	2	9	1	0.111111
6	sekoru	1	7	actel	3	paint	4	middle	2	10	9	0.9
6	sekoru	1	7	actel	3	rough	1	low	3	11	11	1
6	sekoru	1	7	actel	3	smooth	2	low	3	10	10	1
6	sekoru	1	7	actel	3	dung	3	low	3	11	11	1
6	sekoru	1	7	actel	3	paint	4	low	3	9	2	0.222222
6	sekoru	1	8	prop1	1	rough	1	high	1	9	6	0.666667
6	sekoru	1	8	prop1	1	smooth	2	high	1	10	5	0.5
6	sekoru	1	8	prop1	1	dung	3	high	1	10	1	0.1
6	sekoru	1	8	prop1	1	paint	4	high	1	10	0	0
6	sekoru	1	8	prop1	1	rough	1	middle	2	10	3	0.3
6	sekoru	1	8	prop1	1	smooth	2	middle	2	11	11	1
6	sekoru	1	8	prop1	1	dung	3	middle	2	10	0	0
6	sekoru	1	8	prop1	1	paint	4	middle	2	9	1	0.111111
6	sekoru	1	8	prop1	1	rough	1	low	3	11	1	0.0909091
6	sekoru	1	8	prop1	1	smooth	2	low	3	10	1	0.1
6	sekoru	1	8	prop1	1	dung	3	low	3	10	0	0
6	sekoru	1	8	prop1	1	paint	4	low	3	10	0	0
6	sekoru	1	9	bendio	4	rough	1	high	1	10	4	0.4
6	sekoru	1	9	bendio	4	smooth	2	high	1	11	4	0.363636
6	sekoru	1	9	bendio	4	dung	3	high	1	11	4	0.363636
6	sekoru	1	9	bendio	4	paint	4	high	1	10	3	0.3
6	sekoru	1	9	bendio	4	rough	1	middle	2	10	5	0.5
6	sekoru	1	9	bendio	4	smooth	2	middle	2	9	7	0.777778
6	sekoru	1	9	bendio	4	dung	3	middle	2	10	2	0.2
6	sekoru	1	9	bendio	4	paint	4	middle	2	9	6	0.666667
6	sekoru	1	9	bendio	4	rough	1	low	3	10	1	0.1
6	sekoru	1	9	bendio	4	smooth	2	low	3	10	6	0.6
6	sekoru	1	9	bendio	4	dung	3	low	3	11	2	0.181818
6	sekoru	1	9	bendio	4	paint	4	low	3	11	10	0.909091
6	sekoru	1	10	control	0	rough	1	high	1	10	0	0
6	sekoru	1	10	control	0	smooth	2	high	1	10	0	0
6	sekoru	1	10	control	0	dung	3	high	1	11	0	0
6	sekoru	1	10	control	0	paint	4	high	1	9	0	0
6	sekoru	1	10	control	0	rough	1	middle	2	10	0	0
6	sekoru	1	10	control	0	smooth	2	middle	2	10	0	0
6	sekoru	1	10	control	0	dung	3	middle	2	10	0	0
6	sekoru	1	10	control	0	paint	4	middle	2	11	0	0
6	sekoru	1	10	control	0	rough	1	low	3	10	0	0
6	sekoru	1	10	control	0	smooth	2	low	3	10	0	0
6	sekoru	1	10	control	0	dung	3	low	3	10	0	0
6	sekoru	1	10	control	0	paint	4	low	3	10	0	0
7	sekoru	1	1	prop2	2	dung	3	high	1	10	9	0.9
7	sekoru	1	1	prop2	2	paint	4	high	1	10	6	0.6
7	sekoru	1	1	prop2	2	dung	3	middle	2	9	6	0.666667
7	sekoru	1	1	prop2	2	paint	4	middle	2	10	10	1
7	sekoru	1	1	prop2	2	dung	3	low	3	9	6	0.666667
7	sekoru	1	1	prop2	2	paint	4	low	3	10	7	0.7
7	sekoru	1	2	actel	3	smooth	2	high	1	11	7	0.636364
7	sekoru	1	2	actel	3	smooth	2	middle	2	11	5	0.454545
7	sekoru	1	2	actel	3	smooth	2	low	3	9	5	0.555556
7	sekoru	1	5	control	0	smooth	2	high	1	10	0	0
7	sekoru	1	5	control	0	dung	3	high	1	11	0	0
7	sekoru	1	5	control	0	paint	4	high	1	10		0
7	sekoru	1	5	control	0	smooth	2	middle	2	10		0
7	sekoru	1	5	control	0	dung	3	middle	2	10	1	0.1
7	sekoru	1	5	control	0	paint	4	middle	2	10		0
7	sekoru	1	5	control	0	smooth	2	low	3	11	0	0
7	sekoru	1	5	control	0	dung	3	low	3	10	0	0
7	sekoru	1	5	control	0	paint	4	low	3	10		0
7	sekoru	1	6	prop2	2	dung	3	high	1	11	11	1
7	sekoru	1	6	prop2	2	paint	4	high	1	10	9	0.9
7	sekoru	1	6	prop2	2	dung	3	middle	2	10	10	1
7	sekoru	1	6	prop2	2	paint	4	middle	2	10	10	1
7	sekoru	1	6	prop2	2	dung	3	low	3	9	6	0.666667
7	sekoru	1	6	prop2	2	paint	4	low	3	10	8	0.8
7	sekoru	1	7	actel	3	smooth	2	high	1	11	8	0.727273
7	sekoru	1	7	actel	3	smooth	2	middle	2	9	8	0.888889
7	sekoru	1	7	actel	3	smooth	2	low	3	11	6	0.545455
7	sekoru	1	10	control	0	smooth	2	high	1	10	0	0
7	sekoru	1	10	control	0	dung	3	high	1	10	0	0
7	sekoru	1	10	control	0	paint	4	high	1	9	0	0
7	sekoru	1	10	control	0	smooth	2	middle	2	10	0	0
7	sekoru	1	10	control	0	dung	3	middle	2	10	0	0
7	sekoru	1	10	control	0	paint	4	middle	2	10	0	0
7	sekoru	1	10	control	0	smooth	2	low	3	10	0	0
7	sekoru	1	10	control	0	dung	3	low	3	10	0	0
7	sekoru	1	10	control	0	paint	4	low	3	10	0	0
0	ziway	2	11	prop2	2	rough	1	high	1	10	10	1
0	ziway	2	11	prop2	2	smooth	2	high	1	10	10	1
0	ziway	2	11	prop2	2	dung	3	high	1	10	10	1
0	ziway	2	11	prop2	2	paint	4	high	1	10	10	1
0	ziway	2	11	prop2	2	rough	1	middle	2	10	10	1
0	ziway	2	11	prop2	2	smooth	2	middle	2	10	10	1
0	ziway	2	11	prop2	2	dung	3	middle	2	10	10	1
0	ziway	2	11	prop2	2	paint	4	middle	2	10	10	1
0	ziway	2	11	prop2	2	rough	1	low	3	10	10	1
0	ziway	2	11	prop2	2	smooth	2	low	3	10	10	1
0	ziway	2	11	prop2	2	dung	3	low	3	10	10	1
0	ziway	2	11	prop2	2	paint	4	low	3	10	10	1
0	ziway	2	12	actel	3	rough	1	high	1	10	10	1
0	ziway	2	12	actel	3	smooth	2	high	1	10	10	1
0	ziway	2	12	actel	3	dung	3	high	1	10	10	1
0	ziway	2	12	actel	3	paint	4	high	1	10	10	1
0	ziway	2	12	actel	3	rough	1	middle	2	10	10	1
0	ziway	2	12	actel	3	smooth	2	middle	2	10	10	1
0	ziway	2	12	actel	3	dung	3	middle	2	10	10	1
0	ziway	2	12	actel	3	paint	4	middle	2	10	10	1
0	ziway	2	12	actel	3	rough	1	low	3	10	10	1
0	ziway	2	12	actel	3	smooth	2	low	3	10	10	1
0	ziway	2	12	actel	3	dung	3	low	3	10	10	1
0	ziway	2	12	actel	3	paint	4	low	3	10	10	1
0	ziway	2	15	control	0	rough	1	high	1	10	0	0
0	ziway	2	15	control	0	smooth	2	high	1	10	2	0.2
0	ziway	2	15	control	0	dung	3	high	1	10	0	0
0	ziway	2	15	control	0	paint	4	high	1	10	0	0
0	ziway	2	15	control	0	rough	1	middle	2	10	1	0.1
0	ziway	2	15	control	0	smooth	2	middle	2	10	0	0
0	ziway	2	15	control	0	dung	3	middle	2	10	0	0
0	ziway	2	15	control	0	paint	4	middle	2	10	1	0.1
0	ziway	2	15	control	0	rough	1	low	3	10	0	0
0	ziway	2	15	control	0	smooth	2	low	3	10	0	0
0	ziway	2	15	control	0	dung	3	low	3	10	0	0
0	ziway	2	15	control	0	paint	4	low	3	10	0	0
0	ziway	2	13	prop1	1	rough	1	high	1	10	10	1
0	ziway	2	13	prop1	1	smooth	2	high	1	10	5	0.5
0	ziway	2	13	prop1	1	dung	3	high	1	10	10	1
0	ziway	2	13	prop1	1	paint	4	high	1	10	10	1
0	ziway	2	13	prop1	1	rough	1	middle	2	10	10	1
0	ziway	2	13	prop1	1	smooth	2	middle	2	10	8	0.8
0	ziway	2	13	prop1	1	dung	3	middle	2	10	10	1
0	ziway	2	13	prop1	1	paint	4	middle	2	10	10	1
0	ziway	2	13	prop1	1	rough	1	low	3	10	8	0.8
0	ziway	2	13	prop1	1	smooth	2	low	3	10	6	0.6
0	ziway	2	13	prop1	1	dung	3	low	3	10	10	1
0	ziway	2	13	prop1	1	paint	4	low	3	10	10	1
0	ziway	2	14	bendio	4	rough	1	high	1	10	5	0.5
0	ziway	2	14	bendio	4	smooth	2	high	1	10	8	0.8
0	ziway	2	14	bendio	4	dung	3	high	1	10	10	1
0	ziway	2	14	bendio	4	paint	4	high	1	10	10	1
0	ziway	2	14	bendio	4	rough	1	middle	2	10	1	0.1
0	ziway	2	14	bendio	4	smooth	2	middle	2	10	7	0.7
0	ziway	2	14	bendio	4	dung	3	middle	2	10	10	1
0	ziway	2	14	bendio	4	paint	4	middle	2	10	10	1
0	ziway	2	14	bendio	4	rough	1	low	3	10	7	0.7
0	ziway	2	14	bendio	4	smooth	2	low	3	10	7	0.7
0	ziway	2	14	bendio	4	dung	3	low	3	10	10	1
0	ziway	2	14	bendio	4	paint	4	low	3	10	10	1
0	ziway	2	20	control	0	rough	1	high	1	10	0	0
0	ziway	2	20	control	0	smooth	2	high	1	10	0	0
0	ziway	2	20	control	0	dung	3	high	1	10	0	0
0	ziway	2	20	control	0	paint	4	high	1	10	1	0.1
0	ziway	2	20	control	0	rough	1	middle	2	10	0	0
0	ziway	2	20	control	0	smooth	2	middle	2	10	0	0
0	ziway	2	20	control	0	dung	3	middle	2	10	1	0.1
0	ziway	2	20	control	0	paint	4	middle	2	10	1	0.1
0	ziway	2	20	control	0	rough	1	low	3	10	0	0
0	ziway	2	20	control	0	smooth	2	low	3	10	0	0
0	ziway	2	20	control	0	dung	3	low	3	10	1	0.1
0	ziway	2	20	control	0	paint	4	low	3	10	0	0
0	ziway	2	16	prop2	2	rough	1	high	1	10	10	1
0	ziway	2	16	prop2	2	smooth	2	high	1	10	10	1
0	ziway	2	16	prop2	2	dung	3	high	1	10	10	1
0	ziway	2	16	prop2	2	paint	4	high	1	10	10	1
0	ziway	2	16	prop2	2	rough	1	middle	2	10	10	1
0	ziway	2	16	prop2	2	smooth	2	middle	2	10	10	1
0	ziway	2	16	prop2	2	dung	3	middle	2	10	10	1
0	ziway	2	16	prop2	2	paint	4	middle	2	10	10	1
0	ziway	2	16	prop2	2	rough	1	low	3	10	10	1
0	ziway	2	16	prop2	2	smooth	2	low	3	10	10	1
0	ziway	2	16	prop2	2	dung	3	low	3	10	10	1
0	ziway	2	16	prop2	2	paint	4	low	3	10	10	1
0	ziway	2	17	actel	3	rough	1	high	1	10	10	1
0	ziway	2	17	actel	3	smooth	2	high	1	10	10	1
0	ziway	2	17	actel	3	dung	3	high	1	10	10	1
0	ziway	2	17	actel	3	paint	4	high	1	10	10	1
0	ziway	2	17	actel	3	rough	1	middle	2	10	10	1
0	ziway	2	17	actel	3	smooth	2	middle	2	10	10	1
0	ziway	2	17	actel	3	dung	3	middle	2	10	10	1
0	ziway	2	17	actel	3	paint	4	middle	2	10	10	1
0	ziway	2	17	actel	3	rough	1	low	3	10	10	1
0	ziway	2	17	actel	3	smooth	2	low	3	10	10	1
0	ziway	2	17	actel	3	dung	3	low	3	10	10	1
0	ziway	2	17	actel	3	paint	4	low	3	10	10	1
0	ziway	2	15	control	0	rough	1	high	1	10	1	0.1
0	ziway	2	15	control	0	smooth	2	high	1	10	0	0
0	ziway	2	15	control	0	dung	3	high	1	10	1	0.1
0	ziway	2	15	control	0	paint	4	high	1	10	1	0.1
0	ziway	2	15	control	0	rough	1	middle	2	10	0	0
0	ziway	2	15	control	0	smooth	2	middle	2	10	0	0
0	ziway	2	15	control	0	dung	3	middle	2	10	1	0.1
0	ziway	2	15	control	0	paint	4	middle	2	10	0	0
0	ziway	2	15	control	0	rough	1	low	3	10	0	0
0	ziway	2	15	control	0	smooth	2	low	3	10	1	0.1
0	ziway	2	15	control	0	dung	3	low	3	10	0	0
0	ziway	2	15	control	0	paint	4	low	3	10	0	0
0	ziway	2	18	prop1	1	rough	1	high	1	10	10	1
0	ziway	2	18	prop1	1	smooth	2	high	1	10	10	1
0	ziway	2	18	prop1	1	dung	3	high	1	10	10	1
0	ziway	2	18	prop1	1	paint	4	high	1	10	10	1
0	ziway	2	18	prop1	1	rough	1	middle	2	10	10	1
0	ziway	2	18	prop1	1	smooth	2	middle	2	10	10	1
0	ziway	2	18	prop1	1	dung	3	middle	2	10	10	1
0	ziway	2	18	prop1	1	paint	4	middle	2	10	10	1
0	ziway	2	18	prop1	1	rough	1	low	3	10	10	1
0	ziway	2	18	prop1	1	smooth	2	low	3	10	10	1
0	ziway	2	18	prop1	1	dung	3	low	3	10	10	1
0	ziway	2	18	prop1	1	paint	4	low	3	9	9	1
0	ziway	2	19	bendio	4	rough	1	high	1	10	10	1
0	ziway	2	19	bendio	4	smooth	2	high	1	10	2	0.2
0	ziway	2	19	bendio	4	dung	3	high	1	10	10	1
0	ziway	2	19	bendio	4	paint	4	high	1	10	10	1
0	ziway	2	19	bendio	4	rough	1	middle	2	10	5	0.5
0	ziway	2	19	bendio	4	smooth	2	middle	2	10	10	1
0	ziway	2	19	bendio	4	dung	3	middle	2	10	10	1
0	ziway	2	19	bendio	4	paint	4	middle	2	10	10	1
0	ziway	2	19	bendio	4	rough	1	low	3	10	9	0.9
0	ziway	2	19	bendio	4	smooth	2	low	3	10	10	1
0	ziway	2	19	bendio	4	dung	3	low	3	10	10	1
0	ziway	2	19	bendio	4	paint	4	low	3	10	10	1
0	ziway	2	20	control	0	rough	1	high	1	10	0	0
0	ziway	2	20	control	0	smooth	2	high	1	10	0	0
0	ziway	2	20	control	0	dung	3	high	1	10	0	0
0	ziway	2	20	control	0	paint	4	high	1	10	1	0.1
0	ziway	2	20	control	0	rough	1	middle	2	10	2	0.2
0	ziway	2	20	control	0	smooth	2	middle	2	10	0	0
0	ziway	2	20	control	0	dung	3	middle	2	10	1	0.1
0	ziway	2	20	control	0	paint	4	middle	2	10	1	0.1
0	ziway	2	20	control	0	rough	1	low	3	10	0	0
0	ziway	2	20	control	0	smooth	2	low	3	10	2	0.2
0	ziway	2	20	control	0	dung	3	low	3	10	1	0.1
0	ziway	2	20	control	0	paint	4	low	3	10	0	0
1	ziway	2	11	prop2	2	rough	1	high	1	10	10	1
1	ziway	2	11	prop2	2	smooth	2	high	1	10	10	1
1	ziway	2	11	prop2	2	dung	3	high	1	10	10	1
1	ziway	2	11	prop2	2	paint	4	high	1	10	10	1
1	ziway	2	11	prop2	2	rough	1	middle	2	10	10	1
1	ziway	2	11	prop2	2	smooth	2	middle	2	10	10	1
1	ziway	2	11	prop2	2	dung	3	middle	2	10	10	1
1	ziway	2	11	prop2	2	paint	4	middle	2	10	10	1
1	ziway	2	11	prop2	2	rough	1	low	3	10	10	1
1	ziway	2	11	prop2	2	smooth	2	low	3	10	10	1
1	ziway	2	11	prop2	2	dung	3	low	3	10	10	1
1	ziway	2	11	prop2	2	paint	4	low	3	10	10	1
1	ziway	2	12	actel	3	rough	1	high	1	10	10	1
1	ziway	2	12	actel	3	smooth	2	high	1	10	10	1
1	ziway	2	12	actel	3	dung	3	high	1	10	10	1
1	ziway	2	12	actel	3	paint	4	high	1	10	10	1
1	ziway	2	12	actel	3	rough	1	middle	2	10	10	1
1	ziway	2	12	actel	3	smooth	2	middle	2	10	10	1
1	ziway	2	12	actel	3	dung	3	middle	2	10	10	1
1	ziway	2	12	actel	3	paint	4	middle	2	10	10	1
1	ziway	2	12	actel	3	rough	1	low	3	10	8	0.8
1	ziway	2	12	actel	3	smooth	2	low	3	10	10	1
1	ziway	2	12	actel	3	dung	3	low	3	10	10	1
1	ziway	2	12	actel	3	paint	4	low	3	10	10	1
1	ziway	2	15	control	0	rough	1	high	1	10	1	0.1
1	ziway	2	15	control	0	smooth	2	high	1	10	1	0.1
1	ziway	2	15	control	0	dung	3	high	1	10	0	0
1	ziway	2	15	control	0	paint	4	high	1	10	0	0
1	ziway	2	15	control	0	rough	1	middle	2	10	0	0
1	ziway	2	15	control	0	smooth	2	middle	2	10	0	0
1	ziway	2	15	control	0	dung	3	middle	2	10	0	0
1	ziway	2	15	control	0	paint	4	middle	2	10	1	0.1
1	ziway	2	15	control	0	rough	1	low	3	10	1	0.1
1	ziway	2	15	control	0	smooth	2	low	3	10	2	0.2
1	ziway	2	15	control	0	dung	3	low	3	10	0	0
1	ziway	2	15	control	0	paint	4	low	3	10	0	0
1	ziway	2	13	prop1	1	rough	1	high	1	10	8	0.8
1	ziway	2	13	prop1	1	smooth	2	high	1	10	8	0.8
1	ziway	2	13	prop1	1	dung	3	high	1	10	10	1
1	ziway	2	13	prop1	1	paint	4	high	1	10	10	1
1	ziway	2	13	prop1	1	rough	1	middle	2	10	10	1
1	ziway	2	13	prop1	1	smooth	2	middle	2	10	10	1
1	ziway	2	13	prop1	1	dung	3	middle	2	10	10	1
1	ziway	2	13	prop1	1	paint	4	middle	2	10	10	1
1	ziway	2	13	prop1	1	rough	1	low	3	10	10	1
1	ziway	2	13	prop1	1	smooth	2	low	3	10	8	0.8
1	ziway	2	13	prop1	1	dung	3	low	3	10	10	1
1	ziway	2	13	prop1	1	paint	4	low	3	10	10	1
1	ziway	2	14	bendio	4	rough	1	high	1	10	7	0.7
1	ziway	2	14	bendio	4	smooth	2	high	1	10	10	1
1	ziway	2	14	bendio	4	dung	3	high	1	10	10	1
1	ziway	2	14	bendio	4	paint	4	high	1	10	10	1
1	ziway	2	14	bendio	4	rough	1	middle	2	10	0	0
1	ziway	2	14	bendio	4	smooth	2	middle	2	10	2	0.2
1	ziway	2	14	bendio	4	dung	3	middle	2	10	10	1
1	ziway	2	14	bendio	4	paint	4	middle	2	10	10	1
1	ziway	2	14	bendio	4	rough	1	low	3	10	3	0.3
1	ziway	2	14	bendio	4	smooth	2	low	3	10	1	0.1
1	ziway	2	14	bendio	4	dung	3	low	3	10	10	1
1	ziway	2	14	bendio	4	paint	4	low	3	10	10	1
1	ziway	2	20	control	0	rough	1	high	1	10	0	0
1	ziway	2	20	control	0	smooth	2	high	1	10	2	0.2
1	ziway	2	20	control	0	dung	3	high	1	10	1	0.1
1	ziway	2	20	control	0	paint	4	high	1	10	0	0
1	ziway	2	20	control	0	rough	1	middle	2	10	0	0
1	ziway	2	20	control	0	smooth	2	middle	2	10	0	0
1	ziway	2	20	control	0	dung	3	middle	2	10	2	0.2
1	ziway	2	20	control	0	paint	4	middle	2	10	0	0
1	ziway	2	20	control	0	rough	1	low	3	10	1	0.1
1	ziway	2	20	control	0	smooth	2	low	3	10	2	0.2
1	ziway	2	20	control	0	dung	3	low	3	10	0	0
1	ziway	2	20	control	0	paint	4	low	3	10	1	0.1
1	ziway	2	16	prop2	2	rough	1	high	1	10	10	1
1	ziway	2	16	prop2	2	smooth	2	high	1	10	10	1
1	ziway	2	16	prop2	2	dung	3	high	1	10	10	1
1	ziway	2	16	prop2	2	paint	4	high	1	10	10	1
1	ziway	2	16	prop2	2	rough	1	middle	2	10	10	1
1	ziway	2	16	prop2	2	smooth	2	middle	2	10	10	1
1	ziway	2	16	prop2	2	dung	3	middle	2	10	10	1
1	ziway	2	16	prop2	2	paint	4	middle	2	10	10	1
1	ziway	2	16	prop2	2	rough	1	low	3	10	10	1
1	ziway	2	16	prop2	2	smooth	2	low	3	10	10	1
1	ziway	2	16	prop2	2	dung	3	low	3	10	10	1
1	ziway	2	16	prop2	2	paint	4	low	3	10	10	1
1	ziway	2	17	actel	3	rough	1	high	1	10	10	1
1	ziway	2	17	actel	3	smooth	2	high	1	10	10	1
1	ziway	2	17	actel	3	dung	3	high	1	10	10	1
1	ziway	2	17	actel	3	paint	4	high	1	10	10	1
1	ziway	2	17	actel	3	rough	1	middle	2	10	10	1
1	ziway	2	17	actel	3	smooth	2	middle	2	10	10	1
1	ziway	2	17	actel	3	dung	3	middle	2	10	10	1
1	ziway	2	17	actel	3	paint	4	middle	2	10	10	1
1	ziway	2	17	actel	3	rough	1	low	3	10	10	1
1	ziway	2	17	actel	3	smooth	2	low	3	10	10	1
1	ziway	2	17	actel	3	dung	3	low	3	10	10	1
1	ziway	2	17	actel	3	paint	4	low	3	10	10	1
1	ziway	2	15	control	0	rough	1	high	1	10	0	0
1	ziway	2	15	control	0	smooth	2	high	1	10	1	0.1
1	ziway	2	15	control	0	dung	3	high	1	10	0	0
1	ziway	2	15	control	0	paint	4	high	1	10	1	0.1
1	ziway	2	15	control	0	rough	1	middle	2	10	1	0.1
1	ziway	2	15	control	0	smooth	2	middle	2	10	0	0
1	ziway	2	15	control	0	dung	3	middle	2	10	0	0
1	ziway	2	15	control	0	paint	4	middle	2	10	1	0.1
1	ziway	2	15	control	0	rough	1	low	3	10	0	0
1	ziway	2	15	control	0	smooth	2	low	3	10	0	0
1	ziway	2	15	control	0	dung	3	low	3	10	0	0
1	ziway	2	15	control	0	paint	4	low	3	10	0	0
1	ziway	2	18	prop1	1	rough	1	high	1	10	10	1
1	ziway	2	18	prop1	1	smooth	2	high	1	10	3	0.3
1	ziway	2	18	prop1	1	dung	3	high	1	10	10	1
1	ziway	2	18	prop1	1	paint	4	high	1	10	10	1
1	ziway	2	18	prop1	1	rough	1	middle	2	10	8	0.8
1	ziway	2	18	prop1	1	smooth	2	middle	2	10	5	0.5
1	ziway	2	18	prop1	1	dung	3	middle	2	10	10	1
1	ziway	2	18	prop1	1	paint	4	middle	2	10	10	1
1	ziway	2	18	prop1	1	rough	1	low	3	10	10	1
1	ziway	2	18	prop1	1	smooth	2	low	3	10	4	0.4
1	ziway	2	18	prop1	1	dung	3	low	3	10	10	1
1	ziway	2	18	prop1	1	paint	4	low	3	10	10	1
1	ziway	2	19	bendio	4	rough	1	high	1	10	0	0
1	ziway	2	19	bendio	4	smooth	2	high	1	10	0	0
1	ziway	2	19	bendio	4	dung	3	high	1	10	10	1
1	ziway	2	19	bendio	4	paint	4	high	1	10	10	1
1	ziway	2	19	bendio	4	rough	1	middle	2	10	5	0.5
1	ziway	2	19	bendio	4	smooth	2	middle	2	10	1	0.1
1	ziway	2	19	bendio	4	dung	3	middle	2	10	10	1
1	ziway	2	19	bendio	4	paint	4	middle	2	10	10	1
1	ziway	2	19	bendio	4	rough	1	low	3	10	4	0.4
1	ziway	2	19	bendio	4	smooth	2	low	3	10	1	0.1
1	ziway	2	19	bendio	4	dung	3	low	3	10	10	1
1	ziway	2	19	bendio	4	paint	4	low	3	10	10	1
1	ziway	2	20	control	0	rough	1	high	1	10	0	0
1	ziway	2	20	control	0	smooth	2	high	1	10	0	0
1	ziway	2	20	control	0	dung	3	high	1	10	0	0
1	ziway	2	20	control	0	paint	4	high	1	10	0	0
1	ziway	2	20	control	0	rough	1	middle	2	10	1	0.1
1	ziway	2	20	control	0	smooth	2	middle	2	10	0	0
1	ziway	2	20	control	0	dung	3	middle	2	10	0	0
1	ziway	2	20	control	0	paint	4	middle	2	10	1	0.1
1	ziway	2	20	control	0	rough	1	low	3	10	0	0
1	ziway	2	20	control	0	smooth	2	low	3	10	0	0
1	ziway	2	20	control	0	dung	3	low	3	10	0	0
1	ziway	2	20	control	0	paint	4	low	3	10	0	0
2	ziway	2	11	prop2	2	rough	1	high	1	10	10	1
2	ziway	2	11	prop2	2	smooth	2	high	1	10	9	0.9
2	ziway	2	11	prop2	2	dung	3	high	1	10	10	1
2	ziway	2	11	prop2	2	paint	4	high	1	10	10	1
2	ziway	2	11	prop2	2	rough	1	middle	2	10	10	1
2	ziway	2	11	prop2	2	smooth	2	middle	2	10	10	1
2	ziway	2	11	prop2	2	dung	3	middle	2	10	10	1
2	ziway	2	11	prop2	2	paint	4	middle	2	10	10	1
2	ziway	2	11	prop2	2	rough	1	low	3	10	10	1
2	ziway	2	11	prop2	2	smooth	2	low	3	10	10	1
2	ziway	2	11	prop2	2	dung	3	low	3	10	10	1
2	ziway	2	11	prop2	2	paint	4	low	3	10	10	1
2	ziway	2	12	actel	3	rough	1	high	1	10	10	1
2	ziway	2	12	actel	3	smooth	2	high	1	10	7	0.7
2	ziway	2	12	actel	3	dung	3	high	1	10	10	1
2	ziway	2	12	actel	3	paint	4	high	1	10	10	1
2	ziway	2	12	actel	3	rough	1	middle	2	10	10	1
2	ziway	2	12	actel	3	smooth	2	middle	2	10	10	1
2	ziway	2	12	actel	3	dung	3	middle	2	10	10	1
2	ziway	2	12	actel	3	paint	4	middle	2	10	8	0.8
2	ziway	2	12	actel	3	rough	1	low	3	10	10	1
2	ziway	2	12	actel	3	smooth	2	low	3	10	10	1
2	ziway	2	12	actel	3	dung	3	low	3	10	10	1
2	ziway	2	12	actel	3	paint	4	low	3	10	10	1
2	ziway	2	15	control	0	rough	1	high	1	10	0	0
2	ziway	2	15	control	0	smooth	2	high	1	10	0	0
2	ziway	2	15	control	0	dung	3	high	1	10	0	0
2	ziway	2	15	control	0	paint	4	high	1	10	0	0
2	ziway	2	15	control	0	rough	1	middle	2	10	0	0
2	ziway	2	15	control	0	smooth	2	middle	2	10	0	0
2	ziway	2	15	control	0	dung	3	middle	2	10	0	0
2	ziway	2	15	control	0	paint	4	middle	2	10	1	0.1
2	ziway	2	15	control	0	rough	1	low	3	10	0	0
2	ziway	2	15	control	0	smooth	2	low	3	10	0	0
2	ziway	2	15	control	0	dung	3	low	3	10	0	0
2	ziway	2	15	control	0	paint	4	low	3	10	0	0
2	ziway	2	13	prop1	1	rough	1	high	1	10	9	0.9
2	ziway	2	13	prop1	1	smooth	2	high	1	10	5	0.5
2	ziway	2	13	prop1	1	dung	3	high	1	10	4	0.4
2	ziway	2	13	prop1	1	paint	4	high	1	10	10	1
2	ziway	2	13	prop1	1	rough	1	middle	2	10	4	0.4
2	ziway	2	13	prop1	1	smooth	2	middle	2	10	6	0.6
2	ziway	2	13	prop1	1	dung	3	middle	2	10	10	1
2	ziway	2	13	prop1	1	paint	4	middle	2	10	10	1
2	ziway	2	13	prop1	1	rough	1	low	3	10	9	0.9
2	ziway	2	13	prop1	1	smooth	2	low	3	10	10	1
2	ziway	2	13	prop1	1	dung	3	low	3	10	10	1
2	ziway	2	13	prop1	1	paint	4	low	3	10	10	1
2	ziway	2	14	bendio	4	rough	1	high	1	10	1	0.1
2	ziway	2	14	bendio	4	smooth	2	high	1	10	0	0
2	ziway	2	14	bendio	4	dung	3	high	1	10	10	1
2	ziway	2	14	bendio	4	paint	4	high	1	10	10	1
2	ziway	2	14	bendio	4	rough	1	middle	2	10	6	0.6
2	ziway	2	14	bendio	4	smooth	2	middle	2	10	0	0
2	ziway	2	14	bendio	4	dung	3	middle	2	10	10	1
2	ziway	2	14	bendio	4	paint	4	middle	2	10	10	1
2	ziway	2	14	bendio	4	rough	1	low	3	10	0	0
2	ziway	2	14	bendio	4	smooth	2	low	3	10	1	0.1
2	ziway	2	14	bendio	4	dung	3	low	3	10	10	1
2	ziway	2	14	bendio	4	paint	4	low	3	10	10	1
2	ziway	2	20	control	0	rough	1	high	1	10	0	0
2	ziway	2	20	control	0	smooth	2	high	1	10	0	0
2	ziway	2	20	control	0	dung	3	high	1	10	0	0
2	ziway	2	20	control	0	paint	4	high	1	10	0	0
2	ziway	2	20	control	0	rough	1	middle	2	10	0	0
2	ziway	2	20	control	0	smooth	2	middle	2	10	0	0
2	ziway	2	20	control	0	dung	3	middle	2	10	0	0
2	ziway	2	20	control	0	paint	4	middle	2	10	1	0.1
2	ziway	2	20	control	0	rough	1	low	3	10	0	0
2	ziway	2	20	control	0	smooth	2	low	3	10	0	0
2	ziway	2	20	control	0	dung	3	low	3	10	0	0
2	ziway	2	20	control	0	paint	4	low	3	10	0	0
2	ziway	2	16	prop2	2	rough	1	high	1	10	7	0.7
2	ziway	2	16	prop2	2	smooth	2	high	1	10	10	1
2	ziway	2	16	prop2	2	dung	3	high	1	10	10	1
2	ziway	2	16	prop2	2	paint	4	high	1	10	10	1
2	ziway	2	16	prop2	2	rough	1	middle	2	10	7	0.7
2	ziway	2	16	prop2	2	smooth	2	middle	2	10	10	1
2	ziway	2	16	prop2	2	dung	3	middle	2	10	10	1
2	ziway	2	16	prop2	2	paint	4	middle	2	10	10	1
2	ziway	2	16	prop2	2	rough	1	low	3	10	10	1
2	ziway	2	16	prop2	2	smooth	2	low	3	10	10	1
2	ziway	2	16	prop2	2	dung	3	low	3	10	10	1
2	ziway	2	16	prop2	2	paint	4	low	3	10	10	1
2	ziway	2	17	actel	3	rough	1	high	1	10	10	1
2	ziway	2	17	actel	3	smooth	2	high	1	10	10	1
2	ziway	2	17	actel	3	dung	3	high	1	10	10	1
2	ziway	2	17	actel	3	paint	4	high	1	10	10	1
2	ziway	2	17	actel	3	rough	1	middle	2	10	10	1
2	ziway	2	17	actel	3	smooth	2	middle	2	10	10	1
2	ziway	2	17	actel	3	dung	3	middle	2	10	10	1
2	ziway	2	17	actel	3	paint	4	middle	2	10	10	1
2	ziway	2	17	actel	3	rough	1	low	3	10	10	1
2	ziway	2	17	actel	3	smooth	2	low	3	10	10	1
2	ziway	2	17	actel	3	dung	3	low	3	10	10	1
2	ziway	2	17	actel	3	paint	4	low	3	10	10	1
2	ziway	2	15	control	0	rough	1	high	1	10	3	0.3
2	ziway	2	15	control	0	smooth	2	high	1	10	0	0
2	ziway	2	15	control	0	dung	3	high	1	10	1	0.1
2	ziway	2	15	control	0	paint	4	high	1	10	0	0
2	ziway	2	15	control	0	rough	1	middle	2	10	0	0
2	ziway	2	15	control	0	smooth	2	middle	2	10	1	0.1
2	ziway	2	15	control	0	dung	3	middle	2	10	0	0
2	ziway	2	15	control	0	paint	4	middle	2	10	0	0
2	ziway	2	15	control	0	rough	1	low	3	10	0	0
2	ziway	2	15	control	0	smooth	2	low	3	10	0	0
2	ziway	2	15	control	0	dung	3	low	3	10	0	0
2	ziway	2	15	control	0	paint	4	low	3	10	1	0.1
2	ziway	2	18	prop1	1	rough	1	high	1	10	3	0.3
2	ziway	2	18	prop1	1	smooth	2	high	1	10	3	0.3
2	ziway	2	18	prop1	1	dung	3	high	1	10	10	1
2	ziway	2	18	prop1	1	paint	4	high	1	10	10	1
2	ziway	2	18	prop1	1	rough	1	middle	2	10	6	0.6
2	ziway	2	18	prop1	1	smooth	2	middle	2	10	4	0.4
2	ziway	2	18	prop1	1	dung	3	middle	2	10	10	1
2	ziway	2	18	prop1	1	paint	4	middle	2	10	10	1
2	ziway	2	18	prop1	1	rough	1	low	3	10	6	0.6
2	ziway	2	18	prop1	1	smooth	2	low	3	10	6	0.6
2	ziway	2	18	prop1	1	dung	3	low	3	10	9	0.9
2	ziway	2	18	prop1	1	paint	4	low	3	10	10	1
2	ziway	2	19	bendio	4	rough	1	high	1	10	2	0.2
2	ziway	2	19	bendio	4	smooth	2	high	1	10	0	0
2	ziway	2	19	bendio	4	dung	3	high	1	10	10	1
2	ziway	2	19	bendio	4	paint	4	high	1	10	10	1
2	ziway	2	19	bendio	4	rough	1	middle	2	10	3	0.3
2	ziway	2	19	bendio	4	smooth	2	middle	2	10	0	0
2	ziway	2	19	bendio	4	dung	3	middle	2	10	10	1
2	ziway	2	19	bendio	4	paint	4	middle	2	10	9	0.9
2	ziway	2	19	bendio	4	rough	1	low	3	10	6	0.6
2	ziway	2	19	bendio	4	smooth	2	low	3	10	1	0.1
2	ziway	2	19	bendio	4	dung	3	low	3	10	10	1
2	ziway	2	19	bendio	4	paint	4	low	3	10	10	1
2	ziway	2	20	control	0	rough	1	high	1	10	2	0.2
2	ziway	2	20	control	0	smooth	2	high	1	10	0	0
2	ziway	2	20	control	0	dung	3	high	1	10	0	0
2	ziway	2	20	control	0	paint	4	high	1	10	0	0
2	ziway	2	20	control	0	rough	1	middle	2	10	1	0.1
2	ziway	2	20	control	0	smooth	2	middle	2	10	0	0
2	ziway	2	20	control	0	dung	3	middle	2	10	0	0
2	ziway	2	20	control	0	paint	4	middle	2	10	0	0
2	ziway	2	20	control	0	rough	1	low	3	10	2	0.2
2	ziway	2	20	control	0	smooth	2	low	3	10	0	0
2	ziway	2	20	control	0	dung	3	low	3	10	0	0
2	ziway	2	20	control	0	paint	4	low	3	10	0	0
3	ziway	2	11	prop2	2	rough	1	high	1	10	9	0.9
3	ziway	2	11	prop2	2	smooth	2	high	1	10	10	1
3	ziway	2	11	prop2	2	dung	3	high	1	10	10	1
3	ziway	2	11	prop2	2	paint	4	high	1	10	10	1
3	ziway	2	11	prop2	2	rough	1	middle	2	10	10	1
3	ziway	2	11	prop2	2	smooth	2	middle	2	10	9	0.9
3	ziway	2	11	prop2	2	dung	3	middle	2	10	8	0.8
3	ziway	2	11	prop2	2	paint	4	middle	2	10	10	1
3	ziway	2	11	prop2	2	rough	1	low	3	10	10	1
3	ziway	2	11	prop2	2	smooth	2	low	3	10	8	0.8
3	ziway	2	11	prop2	2	dung	3	low	3	10	10	1
3	ziway	2	11	prop2	2	paint	4	low	3	10	10	1
3	ziway	2	12	actel	3	rough	1	high	1	10	10	1
3	ziway	2	12	actel	3	smooth	2	high	1	10	9	0.9
3	ziway	2	12	actel	3	dung	3	high	1	10	7	0.7
3	ziway	2	12	actel	3	paint	4	high	1	10	8	0.8
3	ziway	2	12	actel	3	rough	1	middle	2	10	8	0.8
3	ziway	2	12	actel	3	smooth	2	middle	2	10	10	1
3	ziway	2	12	actel	3	dung	3	middle	2	10	7	0.7
3	ziway	2	12	actel	3	paint	4	middle	2	10	10	1
3	ziway	2	12	actel	3	rough	1	low	3	10	10	1
3	ziway	2	12	actel	3	smooth	2	low	3	10	10	1
3	ziway	2	12	actel	3	dung	3	low	3	10	2	0.2
3	ziway	2	12	actel	3	paint	4	low	3	10	3	0.3
3	ziway	2	15	control	0	rough	1	high	1	10	0	0
3	ziway	2	15	control	0	smooth	2	high	1	10	0	0
3	ziway	2	15	control	0	dung	3	high	1	10	0	0
3	ziway	2	15	control	0	paint	4	high	1	10	0	0
3	ziway	2	15	control	0	rough	1	middle	2	10	1	0.1
3	ziway	2	15	control	0	smooth	2	middle	2	10	0	0
3	ziway	2	15	control	0	dung	3	middle	2	10	0	0
3	ziway	2	15	control	0	paint	4	middle	2	10	0	0
3	ziway	2	15	control	0	rough	1	low	3	10	0	0
3	ziway	2	15	control	0	smooth	2	low	3	10	0	0
3	ziway	2	15	control	0	dung	3	low	3	10	2	0.2
3	ziway	2	15	control	0	paint	4	low	3	10	0	0
3	ziway	2	13	prop1	1	rough	1	high	1	10	2	0.2
3	ziway	2	13	prop1	1	smooth	2	high	1	10	0	0
3	ziway	2	13	prop1	1	dung	3	high	1	10	3	0.3
3	ziway	2	13	prop1	1	paint	4	high	1	10	10	1
3	ziway	2	13	prop1	1	rough	1	middle	2	10	3	0.3
3	ziway	2	13	prop1	1	smooth	2	middle	2	10	1	0.1
3	ziway	2	13	prop1	1	dung	3	middle	2	10	6	0.6
3	ziway	2	13	prop1	1	paint	4	middle	2	10	10	1
3	ziway	2	13	prop1	1	rough	1	low	3	10	7	0.7
3	ziway	2	13	prop1	1	smooth	2	low	3	10	4	0.4
3	ziway	2	13	prop1	1	dung	3	low	3	10	2	0.2
3	ziway	2	13	prop1	1	paint	4	low	3	10	10	1
3	ziway	2	14	bendio	4	rough	1	high	1	10	2	0.2
3	ziway	2	14	bendio	4	smooth	2	high	1	10	1	0.1
3	ziway	2	14	bendio	4	dung	3	high	1	10	9	0.9
3	ziway	2	14	bendio	4	paint	4	high	1	10	10	1
3	ziway	2	14	bendio	4	rough	1	middle	2	10	0	0
3	ziway	2	14	bendio	4	smooth	2	middle	2	10	0	0
3	ziway	2	14	bendio	4	dung	3	middle	2	10	8	0.8
3	ziway	2	14	bendio	4	paint	4	middle	2	10	10	1
3	ziway	2	14	bendio	4	rough	1	low	3	10	3	0.3
3	ziway	2	14	bendio	4	smooth	2	low	3	10	0	0
3	ziway	2	14	bendio	4	dung	3	low	3	10	3	0.3
3	ziway	2	14	bendio	4	paint	4	low	3	10	10	1
3	ziway	2	20	control	0	rough	1	high	1	10	1	0.1
3	ziway	2	20	control	0	smooth	2	high	1	10	0	0
3	ziway	2	20	control	0	dung	3	high	1	10	0	0
3	ziway	2	20	control	0	paint	4	high	1	10	0	0
3	ziway	2	20	control	0	rough	1	middle	2	10	0	0
3	ziway	2	20	control	0	smooth	2	middle	2	10	0	0
3	ziway	2	20	control	0	dung	3	middle	2	10	1	0.1
3	ziway	2	20	control	0	paint	4	middle	2	10	0	0
3	ziway	2	20	control	0	rough	1	low	3	10	1	0.1
3	ziway	2	20	control	0	smooth	2	low	3	10	0	0
3	ziway	2	20	control	0	dung	3	low	3	10	1	0.1
3	ziway	2	20	control	0	paint	4	low	3	10	0	0
3	ziway	2	16	prop2	2	rough	1	high	1	10	10	1
3	ziway	2	16	prop2	2	smooth	2	high	1	10	2	0.2
3	ziway	2	16	prop2	2	dung	3	high	1	10	6	0.6
3	ziway	2	16	prop2	2	paint	4	high	1	10	10	1
3	ziway	2	16	prop2	2	rough	1	middle	2	10	10	1
3	ziway	2	16	prop2	2	smooth	2	middle	2	10	7	0.7
3	ziway	2	16	prop2	2	dung	3	middle	2	10	6	0.6
3	ziway	2	16	prop2	2	paint	4	middle	2	10	10	1
3	ziway	2	16	prop2	2	rough	1	low	3	10	8	0.8
3	ziway	2	16	prop2	2	smooth	2	low	3	10	5	0.5
3	ziway	2	16	prop2	2	dung	3	low	3	10	8	0.8
3	ziway	2	16	prop2	2	paint	4	low	3	10	10	1
3	ziway	2	17	actel	3	rough	1	high	1	10	10	1
3	ziway	2	17	actel	3	smooth	2	high	1	10	10	1
3	ziway	2	17	actel	3	dung	3	high	1	10	6	0.6
3	ziway	2	17	actel	3	paint	4	high	1	10	9	0.9
3	ziway	2	17	actel	3	rough	1	middle	2	10	10	1
3	ziway	2	17	actel	3	smooth	2	middle	2	10	10	1
3	ziway	2	17	actel	3	dung	3	middle	2	10	7	0.7
3	ziway	2	17	actel	3	paint	4	middle	2	10	6	0.6
3	ziway	2	17	actel	3	rough	1	low	3	10	10	1
3	ziway	2	17	actel	3	smooth	2	low	3	10	10	1
3	ziway	2	17	actel	3	dung	3	low	3	10	3	0.3
3	ziway	2	17	actel	3	paint	4	low	3	10	6	0.6
3	ziway	2	15	control	0	rough	1	high	1	10	3	0.3
3	ziway	2	15	control	0	smooth	2	high	1	10	0	0
3	ziway	2	15	control	0	dung	3	high	1	10	0	0
3	ziway	2	15	control	0	paint	4	high	1	10	0	0
3	ziway	2	15	control	0	rough	1	middle	2	10	1	0.1
3	ziway	2	15	control	0	smooth	2	middle	2	10	0	0
3	ziway	2	15	control	0	dung	3	middle	2	10	0	0
3	ziway	2	15	control	0	paint	4	middle	2	10	0	0
3	ziway	2	15	control	0	rough	1	low	3	10	0	0
3	ziway	2	15	control	0	smooth	2	low	3	10	0	0
3	ziway	2	15	control	0	dung	3	low	3	10	0	0
3	ziway	2	15	control	0	paint	4	low	3	10	0	0
3	ziway	2	18	prop1	1	rough	1	high	1	10	2	0.2
3	ziway	2	18	prop1	1	smooth	2	high	1	10	2	0.2
3	ziway	2	18	prop1	1	dung	3	high	1	10	5	0.5
3	ziway	2	18	prop1	1	paint	4	high	1	10	9	0.9
3	ziway	2	18	prop1	1	rough	1	middle	2	10	6	0.6
3	ziway	2	18	prop1	1	smooth	2	middle	2	10	1	0.1
3	ziway	2	18	prop1	1	dung	3	middle	2	10	4	0.4
3	ziway	2	18	prop1	1	paint	4	middle	2	10	10	1
3	ziway	2	18	prop1	1	rough	1	low	3	10	5	0.5
3	ziway	2	18	prop1	1	smooth	2	low	3	10	1	0.1
3	ziway	2	18	prop1	1	dung	3	low	3	10	4	0.4
3	ziway	2	18	prop1	1	paint	4	low	3	10	10	1
3	ziway	2	19	bendio	4	rough	1	high	1	10	3	0.3
3	ziway	2	19	bendio	4	smooth	2	high	1	10	0	0
3	ziway	2	19	bendio	4	dung	3	high	1	10	5	0.5
3	ziway	2	19	bendio	4	paint	4	high	1	10	10	1
3	ziway	2	19	bendio	4	rough	1	middle	2	10	1	0.1
3	ziway	2	19	bendio	4	smooth	2	middle	2	10	4	0.4
3	ziway	2	19	bendio	4	dung	3	middle	2	10	4	0.4
3	ziway	2	19	bendio	4	paint	4	middle	2	10	10	1
3	ziway	2	19	bendio	4	rough	1	low	3	10	6	0.6
3	ziway	2	19	bendio	4	smooth	2	low	3	10	1	0.1
3	ziway	2	19	bendio	4	dung	3	low	3	10	7	0.7
3	ziway	2	19	bendio	4	paint	4	low	3	10	10	1
3	ziway	2	20	control	0	rough	1	high	1	10	3	0.3
3	ziway	2	20	control	0	smooth	2	high	1	10	0	0
3	ziway	2	20	control	0	dung	3	high	1	10	1	0.1
3	ziway	2	20	control	0	paint	4	high	1	10	0	0
3	ziway	2	20	control	0	rough	1	middle	2	10	1	0.1
3	ziway	2	20	control	0	smooth	2	middle	2	10	0	0
3	ziway	2	20	control	0	dung	3	middle	2	10	0	0
3	ziway	2	20	control	0	paint	4	middle	2	10	0	0
3	ziway	2	20	control	0	rough	1	low	3	10	0	0
3	ziway	2	20	control	0	smooth	2	low	3	10	0	0
3	ziway	2	20	control	0	dung	3	low	3	10	0	0
3	ziway	2	20	control	0	paint	4	low	3	10	0	0
4	ziway	2	11	prop2	2	rough	1	high	1	10	6	0.6
4	ziway	2	11	prop2	2	smooth	2	high	1	10	5	0.5
4	ziway	2	11	prop2	2	dung	3	high	1	10	9	0.9
4	ziway	2	11	prop2	2	paint	4	high	1	10	10	1
4	ziway	2	11	prop2	2	rough	1	middle	2	10	7	0.7
4	ziway	2	11	prop2	2	smooth	2	middle	2	10	2	0.2
4	ziway	2	11	prop2	2	dung	3	middle	2	10	5	0.5
4	ziway	2	11	prop2	2	paint	4	middle	2	10	10	1
4	ziway	2	11	prop2	2	rough	1	low	3	10	10	1
4	ziway	2	11	prop2	2	smooth	2	low	3	10	7	0.7
4	ziway	2	11	prop2	2	dung	3	low	3	10	10	1
4	ziway	2	11	prop2	2	paint	4	low	3	10	10	1
4	ziway	2	12	actel	3	rough	1	high	1	10	10	1
4	ziway	2	12	actel	3	smooth	2	high	1	10	10	1
4	ziway	2	12	actel	3	dung	3	high	1	10	9	0.9
4	ziway	2	12	actel	3	paint	4	high	1	10	10	1
4	ziway	2	12	actel	3	rough	1	middle	2	10	10	1
4	ziway	2	12	actel	3	smooth	2	middle	2	10	10	1
4	ziway	2	12	actel	3	dung	3	middle	2	10	10	1
4	ziway	2	12	actel	3	paint	4	middle	2	10	10	1
4	ziway	2	12	actel	3	rough	1	low	3	10	10	1
4	ziway	2	12	actel	3	smooth	2	low	3	10	10	1
4	ziway	2	12	actel	3	dung	3	low	3	10	10	1
4	ziway	2	12	actel	3	paint	4	low	3	10	10	1
4	ziway	2	15	control	0	rough	1	high	1	10	0	0
4	ziway	2	15	control	0	smooth	2	high	1	10	0	0
4	ziway	2	15	control	0	dung	3	high	1	10	2	0.2
4	ziway	2	15	control	0	paint	4	high	1	10	1	0.1
4	ziway	2	15	control	0	rough	1	middle	2	10	1	0.1
4	ziway	2	15	control	0	smooth	2	middle	2	10	0	0
4	ziway	2	15	control	0	dung	3	middle	2	10	1	0.1
4	ziway	2	15	control	0	paint	4	middle	2	10	1	0.1
4	ziway	2	15	control	0	rough	1	low	3	10	0	0
4	ziway	2	15	control	0	smooth	2	low	3	10	0	0
4	ziway	2	15	control	0	dung	3	low	3	10	0	0
4	ziway	2	15	control	0	paint	4	low	3	10	0	0
4	ziway	2	13	prop1	1	rough	1	high	1	10	8	0.8
4	ziway	2	13	prop1	1	smooth	2	high	1	10	8	0.8
4	ziway	2	13	prop1	1	dung	3	high	1	10	8	0.8
4	ziway	2	13	prop1	1	paint	4	high	1	10	10	1
4	ziway	2	13	prop1	1	rough	1	middle	2	10	6	0.6
4	ziway	2	13	prop1	1	smooth	2	middle	2	10	6	0.6
4	ziway	2	13	prop1	1	dung	3	middle	2	10	10	1
4	ziway	2	13	prop1	1	paint	4	middle	2	10	10	1
4	ziway	2	13	prop1	1	rough	1	low	3	10	5	0.5
4	ziway	2	13	prop1	1	smooth	2	low	3	10	7	0.7
4	ziway	2	13	prop1	1	dung	3	low	3	10	10	1
4	ziway	2	13	prop1	1	paint	4	low	3	10	10	1
4	ziway	2	14	bendio	4	rough	1	high	1	10	1	0.1
4	ziway	2	14	bendio	4	smooth	2	high	1	10	0	0
4	ziway	2	14	bendio	4	dung	3	high	1	10	5	0.5
4	ziway	2	14	bendio	4	paint	4	high	1	10	10	1
4	ziway	2	14	bendio	4	rough	1	middle	2	10	4	0.4
4	ziway	2	14	bendio	4	smooth	2	middle	2	10	1	0.1
4	ziway	2	14	bendio	4	dung	3	middle	2	10	8	0.8
4	ziway	2	14	bendio	4	paint	4	middle	2	10	9	0.9
4	ziway	2	14	bendio	4	rough	1	low	3	10	1	0.1
4	ziway	2	14	bendio	4	smooth	2	low	3	10	0	0
4	ziway	2	14	bendio	4	dung	3	low	3	10	3	0.3
4	ziway	2	14	bendio	4	paint	4	low	3	10	10	1
4	ziway	2	20	control	0	rough	1	high	1	10	0	0
4	ziway	2	20	control	0	smooth	2	high	1	10	0	0
4	ziway	2	20	control	0	dung	3	high	1	10	1	0.1
4	ziway	2	20	control	0	paint	4	high	1	10	1	0.1
4	ziway	2	20	control	0	rough	1	middle	2	10	1	0.1
4	ziway	2	20	control	0	smooth	2	middle	2	10	0	0
4	ziway	2	20	control	0	dung	3	middle	2	10	2	0.2
4	ziway	2	20	control	0	paint	4	middle	2	10	0	0
4	ziway	2	20	control	0	rough	1	low	3	10	0	0
4	ziway	2	20	control	0	smooth	2	low	3	10	0	0
4	ziway	2	20	control	0	dung	3	low	3	10	0	0
4	ziway	2	20	control	0	paint	4	low	3	10	0	0
4	ziway	2	16	prop2	2	rough	1	high	1	10	7	0.7
4	ziway	2	16	prop2	2	smooth	2	high	1	10	10	1
4	ziway	2	16	prop2	2	dung	3	high	1	10	8	0.8
4	ziway	2	16	prop2	2	paint	4	high	1	10	10	1
4	ziway	2	16	prop2	2	rough	1	middle	2	10	9	0.9
4	ziway	2	16	prop2	2	smooth	2	middle	2	10	9	0.9
4	ziway	2	16	prop2	2	dung	3	middle	2	10	10	1
4	ziway	2	16	prop2	2	paint	4	middle	2	10	10	1
4	ziway	2	16	prop2	2	rough	1	low	3	10	10	1
4	ziway	2	16	prop2	2	smooth	2	low	3	10	10	1
4	ziway	2	16	prop2	2	dung	3	low	3	10	10	1
4	ziway	2	16	prop2	2	paint	4	low	3	10	10	1
4	ziway	2	17	actel	3	rough	1	high	1	10	10	1
4	ziway	2	17	actel	3	smooth	2	high	1	10	10	1
4	ziway	2	17	actel	3	dung	3	high	1	10	6	0.6
4	ziway	2	17	actel	3	paint	4	high	1	10	10	1
4	ziway	2	17	actel	3	rough	1	middle	2	10	10	1
4	ziway	2	17	actel	3	smooth	2	middle	2	10	10	1
4	ziway	2	17	actel	3	dung	3	middle	2	10	10	1
4	ziway	2	17	actel	3	paint	4	middle	2	10	10	1
4	ziway	2	17	actel	3	rough	1	low	3	10	10	1
4	ziway	2	17	actel	3	smooth	2	low	3	10	10	1
4	ziway	2	17	actel	3	dung	3	low	3	10	9	0.9
4	ziway	2	17	actel	3	paint	4	low	3	10	10	1
4	ziway	2	15	control	0	rough	1	high	1	10	0	0
4	ziway	2	15	control	0	smooth	2	high	1	10	0	0
4	ziway	2	15	control	0	dung	3	high	1	10	1	0.1
4	ziway	2	15	control	0	paint	4	high	1	10	0	0
4	ziway	2	15	control	0	rough	1	middle	2	10	0	0
4	ziway	2	15	control	0	smooth	2	middle	2	10	0	0
4	ziway	2	15	control	0	dung	3	middle	2	10	3	0.3
4	ziway	2	15	control	0	paint	4	middle	2	10	0	0
4	ziway	2	15	control	0	rough	1	low	3	10	1	0.1
4	ziway	2	15	control	0	smooth	2	low	3	10	0	0
4	ziway	2	15	control	0	dung	3	low	3	10	0	0
4	ziway	2	15	control	0	paint	4	low	3	10	0	0
4	ziway	2	18	prop1	1	rough	1	high	1	10	4	0.4
4	ziway	2	18	prop1	1	smooth	2	high	1	10	2	0.2
4	ziway	2	18	prop1	1	dung	3	high	1	10	8	0.8
4	ziway	2	18	prop1	1	paint	4	high	1	10	9	0.9
4	ziway	2	18	prop1	1	rough	1	middle	2	10	8	0.8
4	ziway	2	18	prop1	1	smooth	2	middle	2	10	3	0.3
4	ziway	2	18	prop1	1	dung	3	middle	2	10	3	0.3
4	ziway	2	18	prop1	1	paint	4	middle	2	10	9	0.9
4	ziway	2	18	prop1	1	rough	1	low	3	10	7	0.7
4	ziway	2	18	prop1	1	smooth	2	low	3	10	2	0.2
4	ziway	2	18	prop1	1	dung	3	low	3	10	4	0.4
4	ziway	2	18	prop1	1	paint	4	low	3	10	9	0.9
4	ziway	2	19	bendio	4	rough	1	high	1	10	0	0
4	ziway	2	19	bendio	4	smooth	2	high	1	10	0	0
4	ziway	2	19	bendio	4	dung	3	high	1	10	0	0
4	ziway	2	19	bendio	4	paint	4	high	1	10	10	1
4	ziway	2	19	bendio	4	rough	1	middle	2	10	2	0.2
4	ziway	2	19	bendio	4	smooth	2	middle	2	10	0	0
4	ziway	2	19	bendio	4	dung	3	middle	2	10	1	0.1
4	ziway	2	19	bendio	4	paint	4	middle	2	10	10	1
4	ziway	2	19	bendio	4	rough	1	low	3	10	0	0
4	ziway	2	19	bendio	4	smooth	2	low	3	10	1	0.1
4	ziway	2	19	bendio	4	dung	3	low	3	10	0	0
4	ziway	2	19	bendio	4	paint	4	low	3	10	10	1
4	ziway	2	20	control	0	rough	1	high	1	10	0	0
4	ziway	2	20	control	0	smooth	2	high	1	10	0	0
4	ziway	2	20	control	0	dung	3	high	1	10	2	0.2
4	ziway	2	20	control	0	paint	4	high	1	10	0	0
4	ziway	2	20	control	0	rough	1	middle	2	10	0	0
4	ziway	2	20	control	0	smooth	2	middle	2	10	0	0
4	ziway	2	20	control	0	dung	3	middle	2	10	1	0.1
4	ziway	2	20	control	0	paint	4	middle	2	10	0	0
4	ziway	2	20	control	0	rough	1	low	3	10	0	0
4	ziway	2	20	control	0	smooth	2	low	3	10	0	0
4	ziway	2	20	control	0	dung	3	low	3	10	0	0
4	ziway	2	20	control	0	paint	4	low	3	10	1	0.1
6	ziway	2	11	prop2	2	rough	1	high	1	10	7	0.7
6	ziway	2	11	prop2	2	smooth	2	high	1	10	3	0.3
6	ziway	2	11	prop2	2	dung	3	high	1	10	10	1
6	ziway	2	11	prop2	2	paint	4	high	1	10	10	1
6	ziway	2	11	prop2	2	rough	1	middle	2	10	3	0.3
6	ziway	2	11	prop2	2	smooth	2	middle	2	10	6	0.6
6	ziway	2	11	prop2	2	dung	3	middle	2	10	10	1
6	ziway	2	11	prop2	2	paint	4	middle	2	10	10	1
6	ziway	2	11	prop2	2	rough	1	low	3	10	2	0.2
6	ziway	2	11	prop2	2	smooth	2	low	3	10	5	0.5
6	ziway	2	11	prop2	2	dung	3	low	3	10	10	1
6	ziway	2	11	prop2	2	paint	4	low	3	10	10	1
6	ziway	2	12	actel	3	rough	1	high	1	10	4	0.4
6	ziway	2	12	actel	3	smooth	2	high	1	10	9	0.9
6	ziway	2	12	actel	3	dung	3	high	1	10	2	0.2
6	ziway	2	12	actel	3	paint	4	high	1	10	0	0
6	ziway	2	12	actel	3	rough	1	middle	2	10	7	0.7
6	ziway	2	12	actel	3	smooth	2	middle	2	10	9	0.9
6	ziway	2	12	actel	3	dung	3	middle	2	10	1	0.1
6	ziway	2	12	actel	3	paint	4	middle	2	10	1	0.1
6	ziway	2	12	actel	3	rough	1	low	3	10	8	0.8
6	ziway	2	12	actel	3	smooth	2	low	3	10	8	0.8
6	ziway	2	12	actel	3	dung	3	low	3	10	0	0
6	ziway	2	12	actel	3	paint	4	low	3	10	3	0.3
6	ziway	2	15	control	0	rough	1	high	1	10	0	0
6	ziway	2	15	control	0	smooth	2	high	1	10	0	0
6	ziway	2	15	control	0	dung	3	high	1	10	0	0
6	ziway	2	15	control	0	paint	4	high	1	10	0	0
6	ziway	2	15	control	0	rough	1	middle	2	10	0	0
6	ziway	2	15	control	0	smooth	2	middle	2	10	1	0.1
6	ziway	2	15	control	0	dung	3	middle	2	10	0	0
6	ziway	2	15	control	0	paint	4	middle	2	10	1	0.1
6	ziway	2	15	control	0	rough	1	low	3	10	1	0.1
6	ziway	2	15	control	0	smooth	2	low	3	10	1	0.1
6	ziway	2	15	control	0	dung	3	low	3	10	0	0
6	ziway	2	15	control	0	paint	4	low	3	10	0	0
6	ziway	2	13	prop1	1	rough	1	high	1	10	1	0.1
6	ziway	2	13	prop1	1	smooth	2	high	1	10	0	0
6	ziway	2	13	prop1	1	dung	3	high	1	10	5	0.5
6	ziway	2	13	prop1	1	paint	4	high	1	10	7	0.7
6	ziway	2	13	prop1	1	rough	1	middle	2	10	0	0
6	ziway	2	13	prop1	1	smooth	2	middle	2	10	2	0.2
6	ziway	2	13	prop1	1	dung	3	middle	2	10	10	1
6	ziway	2	13	prop1	1	paint	4	middle	2	10	5	0.5
6	ziway	2	13	prop1	1	rough	1	low	3	10	0	0
6	ziway	2	13	prop1	1	smooth	2	low	3	10	0	0
6	ziway	2	13	prop1	1	dung	3	low	3	10	10	1
6	ziway	2	13	prop1	1	paint	4	low	3	10	4	0.4
6	ziway	2	14	bendio	4	rough	1	high	1	10	0	0
6	ziway	2	14	bendio	4	smooth	2	high	1	10	1	0.1
6	ziway	2	14	bendio	4	dung	3	high	1	10	2	0.2
6	ziway	2	14	bendio	4	paint	4	high	1	10	1	0.1
6	ziway	2	14	bendio	4	rough	1	middle	2	10	0	0
6	ziway	2	14	bendio	4	smooth	2	middle	2	10	0	0
6	ziway	2	14	bendio	4	dung	3	middle	2	10	0	0
6	ziway	2	14	bendio	4	paint	4	middle	2	10	10	1
6	ziway	2	14	bendio	4	rough	1	low	3	10	3	0.3
6	ziway	2	14	bendio	4	smooth	2	low	3	10	8	0.8
6	ziway	2	14	bendio	4	dung	3	low	3	10	0	0
6	ziway	2	14	bendio	4	paint	4	low	3	10	0	0
6	ziway	2	20	control	0	rough	1	high	1	10	0	0
6	ziway	2	20	control	0	smooth	2	high	1	10	0	0
6	ziway	2	20	control	0	dung	3	high	1	10	0	0
6	ziway	2	20	control	0	paint	4	high	1	10	0	0
6	ziway	2	20	control	0	rough	1	middle	2	10	0	0
6	ziway	2	20	control	0	smooth	2	middle	2	10	0	0
6	ziway	2	20	control	0	dung	3	middle	2	10	0	0
6	ziway	2	20	control	0	paint	4	middle	2	10	0	0
6	ziway	2	20	control	0	rough	1	low	3	10	0	0
6	ziway	2	20	control	0	smooth	2	low	3	10	0	0
6	ziway	2	20	control	0	dung	3	low	3	10	0	0
6	ziway	2	20	control	0	paint	4	low	3	10	0	0
6	ziway	2	16	prop2	2	rough	1	high	1	10	1	0.1
6	ziway	2	16	prop2	2	smooth	2	high	1	10	3	0.3
6	ziway	2	16	prop2	2	dung	3	high	1	10	7	0.7
6	ziway	2	16	prop2	2	paint	4	high	1	10	10	1
6	ziway	2	16	prop2	2	rough	1	middle	2	10	1	0.1
6	ziway	2	16	prop2	2	smooth	2	middle	2	10	2	0.2
6	ziway	2	16	prop2	2	dung	3	middle	2	10	10	1
6	ziway	2	16	prop2	2	paint	4	middle	2	10	10	1
6	ziway	2	16	prop2	2	rough	1	low	3	10	0	0
6	ziway	2	16	prop2	2	smooth	2	low	3	10	3	0.3
6	ziway	2	16	prop2	2	dung	3	low	3	10	10	1
6	ziway	2	16	prop2	2	paint	4	low	3	10	10	1
6	ziway	2	17	actel	3	rough	1	high	1	10	6	0.6
6	ziway	2	17	actel	3	smooth	2	high	1	10	6	0.6
6	ziway	2	17	actel	3	dung	3	high	1	10	1	0.1
6	ziway	2	17	actel	3	paint	4	high	1	10	2	0.2
6	ziway	2	17	actel	3	rough	1	middle	2	10	9	0.9
6	ziway	2	17	actel	3	smooth	2	middle	2	10	10	1
6	ziway	2	17	actel	3	dung	3	middle	2	10	0	0
6	ziway	2	17	actel	3	paint	4	middle	2	10	0	0
6	ziway	2	17	actel	3	rough	1	low	3	10	10	1
6	ziway	2	17	actel	3	smooth	2	low	3	10	6	0.6
6	ziway	2	17	actel	3	dung	3	low	3	10	0	0
6	ziway	2	17	actel	3	paint	4	low	3	10	0	0
6	ziway	2	15	control	0	rough	1	high	1	10	1	0.1
6	ziway	2	15	control	0	smooth	2	high	1	10	0	0
6	ziway	2	15	control	0	dung	3	high	1	10	0	0
6	ziway	2	15	control	0	paint	4	high	1	10	0	0
6	ziway	2	15	control	0	rough	1	middle	2	10	0	0
6	ziway	2	15	control	0	smooth	2	middle	2	10	0	0
6	ziway	2	15	control	0	dung	3	middle	2	10	0	0
6	ziway	2	15	control	0	paint	4	middle	2	10	0	0
6	ziway	2	15	control	0	rough	1	low	3	10	0	0
6	ziway	2	15	control	0	smooth	2	low	3	10	1	0.1
6	ziway	2	15	control	0	dung	3	low	3	10	0	0
6	ziway	2	15	control	0	paint	4	low	3	10	0	0
6	ziway	2	18	prop1	1	rough	1	high	1	10	0	0
6	ziway	2	18	prop1	1	smooth	2	high	1	10	0	0
6	ziway	2	18	prop1	1	dung	3	high	1	10	1	0.1
6	ziway	2	18	prop1	1	paint	4	high	1	10	0	0
6	ziway	2	18	prop1	1	rough	1	middle	2	10	2	0.2
6	ziway	2	18	prop1	1	smooth	2	middle	2	10	0	0
6	ziway	2	18	prop1	1	dung	3	middle	2	10	6	0.6
6	ziway	2	18	prop1	1	paint	4	middle	2	10	0	0
6	ziway	2	18	prop1	1	rough	1	low	3	10	0	0
6	ziway	2	18	prop1	1	smooth	2	low	3	10	0	0
6	ziway	2	18	prop1	1	dung	3	low	3	10	0	0
6	ziway	2	18	prop1	1	paint	4	low	3	10	1	0.1
6	ziway	2	19	bendio	4	rough	1	high	1	10	1	0.1
6	ziway	2	19	bendio	4	smooth	2	high	1	10	0	0
6	ziway	2	19	bendio	4	dung	3	high	1	10	0	0
6	ziway	2	19	bendio	4	paint	4	high	1	10	5	0.5
6	ziway	2	19	bendio	4	rough	1	middle	2	10	1	0.1
6	ziway	2	19	bendio	4	smooth	2	middle	2	10	1	0.1
6	ziway	2	19	bendio	4	dung	3	middle	2	10	1	0.1
6	ziway	2	19	bendio	4	paint	4	middle	2	10	8	0.8
6	ziway	2	19	bendio	4	rough	1	low	3	10	0	0
6	ziway	2	19	bendio	4	smooth	2	low	3	10	0	0
6	ziway	2	19	bendio	4	dung	3	low	3	10	0	0
6	ziway	2	19	bendio	4	paint	4	low	3	10	0	0
6	ziway	2	20	control	0	rough	1	high	1	10	0	0
6	ziway	2	20	control	0	smooth	2	high	1	10	1	0.1
6	ziway	2	20	control	0	dung	3	high	1	10	0	0
6	ziway	2	20	control	0	paint	4	high	1	10	2	0.2
6	ziway	2	20	control	0	rough	1	middle	2	10	0	0
6	ziway	2	20	control	0	smooth	2	middle	2	10	0	0
6	ziway	2	20	control	0	dung	3	middle	2	10	1	0.1
6	ziway	2	20	control	0	paint	4	middle	2	10	0	0
6	ziway	2	20	control	0	rough	1	low	3	10	1	0.1
6	ziway	2	20	control	0	smooth	2	low	3	10	0	0
6	ziway	2	20	control	0	dung	3	low	3	10	0	0
6	ziway	2	20	control	0	paint	4	low	3	10	1	0.1
5	ziway	2	11	prop2	2	rough	1	high	1	10	5	0.5
5	ziway	2	11	prop2	2	smooth	2	high	1	10	10	1
5	ziway	2	11	prop2	2	dung	3	high	1	10	10	1
5	ziway	2	11	prop2	2	paint	4	high	1	10	10	1
5	ziway	2	11	prop2	2	rough	1	middle	2	10	7	0.7
5	ziway	2	11	prop2	2	smooth	2	middle	2	10	3	0.3
5	ziway	2	11	prop2	2	dung	3	middle	2	10	10	1
5	ziway	2	11	prop2	2	paint	4	middle	2	10	10	1
5	ziway	2	11	prop2	2	rough	1	low	3	10	6	0.6
5	ziway	2	11	prop2	2	smooth	2	low	3	10	5	0.5
5	ziway	2	11	prop2	2	dung	3	low	3	10	10	1
5	ziway	2	11	prop2	2	paint	4	low	3	10	10	1
5	ziway	2	12	actel	3	rough	1	high	1	10	10	1
5	ziway	2	12	actel	3	smooth	2	high	1	10	9	0.9
5	ziway	2	12	actel	3	dung	3	high	1	10	5	0.5
5	ziway	2	12	actel	3	paint	4	high	1	10	5	0.5
5	ziway	2	12	actel	3	rough	1	middle	2	10	10	1
5	ziway	2	12	actel	3	smooth	2	middle	2	10	10	1
5	ziway	2	12	actel	3	dung	3	middle	2	10	6	0.6
5	ziway	2	12	actel	3	paint	4	middle	2	10	8	0.8
5	ziway	2	12	actel	3	rough	1	low	3	10	9	0.9
5	ziway	2	12	actel	3	smooth	2	low	3	10	10	1
5	ziway	2	12	actel	3	dung	3	low	3	10	7	0.7
5	ziway	2	12	actel	3	paint	4	low	3	10	0	0
5	ziway	2	15	control	0	rough	1	high	1	10	0	0
5	ziway	2	15	control	0	smooth	2	high	1	10	0	0
5	ziway	2	15	control	0	dung	3	high	1	10	0	0
5	ziway	2	15	control	0	paint	4	high	1	10	1	0.1
5	ziway	2	15	control	0	rough	1	middle	2	10	0	0
5	ziway	2	15	control	0	smooth	2	middle	2	10	0	0
5	ziway	2	15	control	0	dung	3	middle	2	10	0	0
5	ziway	2	15	control	0	paint	4	middle	2	10	0	0
5	ziway	2	15	control	0	rough	1	low	3	10	0	0
5	ziway	2	15	control	0	smooth	2	low	3	10	0	0
5	ziway	2	15	control	0	dung	3	low	3	10	0	0
5	ziway	2	15	control	0	paint	4	low	3	10	0	0
5	ziway	2	13	prop1	1	rough	1	high	1	10	1	0.1
5	ziway	2	13	prop1	1	smooth	2	high	1	10	0	0
5	ziway	2	13	prop1	1	dung	3	high	1	10	10	1
5	ziway	2	13	prop1	1	paint	4	high	1	10	3	0.3
5	ziway	2	13	prop1	1	rough	1	middle	2	10	2	0.2
5	ziway	2	13	prop1	1	smooth	2	middle	2	10	2	0.2
5	ziway	2	13	prop1	1	dung	3	middle	2	10	10	1
5	ziway	2	13	prop1	1	paint	4	middle	2	10	10	1
5	ziway	2	13	prop1	1	rough	1	low	3	10	3	0.3
5	ziway	2	13	prop1	1	smooth	2	low	3	10	1	0.1
5	ziway	2	13	prop1	1	dung	3	low	3	10	10	1
5	ziway	2	13	prop1	1	paint	4	low	3	10	10	1
5	ziway	2	14	bendio	4	rough	1	high	1	10	2	0.2
5	ziway	2	14	bendio	4	smooth	2	high	1	10	0	0
5	ziway	2	14	bendio	4	dung	3	high	1	10	10	1
5	ziway	2	14	bendio	4	paint	4	high	1	10	10	1
5	ziway	2	14	bendio	4	rough	1	middle	2	10	3	0.3
5	ziway	2	14	bendio	4	smooth	2	middle	2	10	1	0.1
5	ziway	2	14	bendio	4	dung	3	middle	2	10	10	1
5	ziway	2	14	bendio	4	paint	4	middle	2	10	10	1
5	ziway	2	14	bendio	4	rough	1	low	3	10	1	0.1
5	ziway	2	14	bendio	4	smooth	2	low	3	10	4	0.4
5	ziway	2	14	bendio	4	dung	3	low	3	10	10	1
5	ziway	2	14	bendio	4	paint	4	low	3	10	6	0.6
5	ziway	2	20	control	0	rough	1	high	1	10	0	0
5	ziway	2	20	control	0	smooth	2	high	1	10	1	0.1
5	ziway	2	20	control	0	dung	3	high	1	10	0	0
5	ziway	2	20	control	0	paint	4	high	1	10	1	0.1
5	ziway	2	20	control	0	rough	1	middle	2	10	0	0
5	ziway	2	20	control	0	smooth	2	middle	2	10	0	0
5	ziway	2	20	control	0	dung	3	middle	2	10	0	0
5	ziway	2	20	control	0	paint	4	middle	2	10	0	0
5	ziway	2	20	control	0	rough	1	low	3	10	0	0
5	ziway	2	20	control	0	smooth	2	low	3	10	0	0
5	ziway	2	20	control	0	dung	3	low	3	10	0	0
5	ziway	2	20	control	0	paint	4	low	3	10	1	0.1
5	ziway	2	16	prop2	2	rough	1	high	1	10	6	0.6
5	ziway	2	16	prop2	2	smooth	2	high	1	10	10	1
5	ziway	2	16	prop2	2	dung	3	high	1	10	10	1
5	ziway	2	16	prop2	2	paint	4	high	1	10	10	1
5	ziway	2	16	prop2	2	rough	1	middle	2	10	7	0.7
5	ziway	2	16	prop2	2	smooth	2	middle	2	10	10	1
5	ziway	2	16	prop2	2	dung	3	middle	2	10	10	1
5	ziway	2	16	prop2	2	paint	4	middle	2	10	10	1
5	ziway	2	16	prop2	2	rough	1	low	3	10	8	0.8
5	ziway	2	16	prop2	2	smooth	2	low	3	10	7	0.7
5	ziway	2	16	prop2	2	dung	3	low	3	10	10	1
5	ziway	2	16	prop2	2	paint	4	low	3	10	10	1
5	ziway	2	17	actel	3	rough	1	high	1	10	9	0.9
5	ziway	2	17	actel	3	smooth	2	high	1	10	5	0.5
5	ziway	2	17	actel	3	dung	3	high	1	10	10	1
5	ziway	2	17	actel	3	paint	4	high	1	10	7	0.7
5	ziway	2	17	actel	3	rough	1	middle	2	10	4	0.4
5	ziway	2	17	actel	3	smooth	2	middle	2	10	10	1
5	ziway	2	17	actel	3	dung	3	middle	2	10	4	0.4
5	ziway	2	17	actel	3	paint	4	middle	2	10	1	0.1
5	ziway	2	17	actel	3	rough	1	low	3	10	10	1
5	ziway	2	17	actel	3	smooth	2	low	3	10	10	1
5	ziway	2	17	actel	3	dung	3	low	3	10	1	0.1
5	ziway	2	17	actel	3	paint	4	low	3	10	4	0.4
5	ziway	2	15	control	0	rough	1	high	1	10	0	0
5	ziway	2	15	control	0	smooth	2	high	1	10	0	0
5	ziway	2	15	control	0	dung	3	high	1	10	0	0
5	ziway	2	15	control	0	paint	4	high	1	10	2	0.2
5	ziway	2	15	control	0	rough	1	middle	2	10	0	0
5	ziway	2	15	control	0	smooth	2	middle	2	10	0	0
5	ziway	2	15	control	0	dung	3	middle	2	10	0	0
5	ziway	2	15	control	0	paint	4	middle	2	10	0	0
5	ziway	2	15	control	0	rough	1	low	3	10	0	0
5	ziway	2	15	control	0	smooth	2	low	3	10	0	0
5	ziway	2	15	control	0	dung	3	low	3	10	0	0
5	ziway	2	15	control	0	paint	4	low	3	10	0	0
5	ziway	2	18	prop1	1	rough	1	high	1	10	3	0.3
5	ziway	2	18	prop1	1	smooth	2	high	1	10	2	0.2
5	ziway	2	18	prop1	1	dung	3	high	1	10	6	0.6
5	ziway	2	18	prop1	1	paint	4	high	1	10	1	0.1
5	ziway	2	18	prop1	1	rough	1	middle	2	10	4	0.4
5	ziway	2	18	prop1	1	smooth	2	middle	2	10	1	0.1
5	ziway	2	18	prop1	1	dung	3	middle	2	10	10	1
5	ziway	2	18	prop1	1	paint	4	middle	2	10	1	0.1
5	ziway	2	18	prop1	1	rough	1	low	3	10	2	0.2
5	ziway	2	18	prop1	1	smooth	2	low	3	10	1	0.1
5	ziway	2	18	prop1	1	dung	3	low	3	10	10	1
5	ziway	2	18	prop1	1	paint	4	low	3	10	1	0.1
5	ziway	2	19	bendio	4	rough	1	high	1	10	0	0
5	ziway	2	19	bendio	4	smooth	2	high	1	10	0	0
5	ziway	2	19	bendio	4	dung	3	high	1	10	1	0.1
5	ziway	2	19	bendio	4	paint	4	high	1	10	3	0.3
5	ziway	2	19	bendio	4	rough	1	middle	2	10	1	0.1
5	ziway	2	19	bendio	4	smooth	2	middle	2	10	1	0.1
5	ziway	2	19	bendio	4	dung	3	middle	2	10	0	0
5	ziway	2	19	bendio	4	paint	4	middle	2	10	9	0.9
5	ziway	2	19	bendio	4	rough	1	low	3	10	2	0.2
5	ziway	2	19	bendio	4	smooth	2	low	3	10	0	0
5	ziway	2	19	bendio	4	dung	3	low	3	10	0	0
5	ziway	2	19	bendio	4	paint	4	low	3	10	0	0
5	ziway	2	20	control	0	rough	1	high	1	10	0	0
5	ziway	2	20	control	0	smooth	2	high	1	10	0	0
5	ziway	2	20	control	0	dung	3	high	1	10	0	0
5	ziway	2	20	control	0	paint	4	high	1	10	0	0
5	ziway	2	20	control	0	rough	1	middle	2	10	0	0
5	ziway	2	20	control	0	smooth	2	middle	2	10	0	0
5	ziway	2	20	control	0	dung	3	middle	2	10	0	0
5	ziway	2	20	control	0	paint	4	middle	2	10	0	0
5	ziway	2	20	control	0	rough	1	low	3	10	0	0
5	ziway	2	20	control	0	smooth	2	low	3	10	0	0
5	ziway	2	20	control	0	dung	3	low	3	10	0	0
5	ziway	2	20	control	0	paint	4	low	3	10	0	0
7	ziway	2	11	prop2	2	dung	3	high	1	10	9	0.9
7	ziway	2	11	prop2	2	paint	4	high	1	10	8	0.8
7	ziway	2	11	prop2	2	dung	3	middle	2	10	3	0.3
7	ziway	2	11	prop2	2	paint	4	middle	2	10	4	0.4
7	ziway	2	11	prop2	2	dung	3	low	3	10	8	0.8
7	ziway	2	11	prop2	2	paint	4	low	3	10	0	0
7	ziway	2	12	actel	3	smooth	2	high	1	10	7	0.7
7	ziway	2	12	actel	3	smooth	2	middle	2	10	8	0.8
7	ziway	2	12	actel	3	smooth	2	low	3	10	10	1
7	ziway	2	15	control	0	smooth	2	high	1	10	0	0
7	ziway	2	15	control	0	dung	3	high	1	10	0	0
7	ziway	2	15	control	0	paint	4	high	1	10	0	0
7	ziway	2	15	control	0	smooth	2	middle	2	10	0	0
7	ziway	2	15	control	0	dung	3	middle	2	10	0	0
7	ziway	2	15	control	0	paint	4	middle	2	10	0	0
7	ziway	2	15	control	0	smooth	2	low	3	10	0	0
7	ziway	2	15	control	0	dung	3	low	3	10	0	0
7	ziway	2	15	control	0	paint	4	low	3	10	0	0
7	ziway	2	16	prop2	2	dung	3	high	1	10	7	0.7
7	ziway	2	16	prop2	2	paint	4	high	1	10	0	0
7	ziway	2	16	prop2	2	dung	3	middle	2	10	10	1
7	ziway	2	16	prop2	2	paint	4	middle	2	10	10	1
7	ziway	2	16	prop2	2	dung	3	low	3	10	10	1
7	ziway	2	16	prop2	2	paint	4	low	3	10	10	1
7	ziway	2	17	actel	3	smooth	2	high	1	10	10	1
7	ziway	2	17	actel	3	smooth	2	middle	2	10	9	0.9
7	ziway	2	17	actel	3	smooth	2	low	3	10	6	0.6

## Sheet: Bioassay data expanded
time	site	sit	house	treat	trea	substrate	sub	position	pos	ntested	ndead	proportion	dead
0	sekoru	1	1	prop2	2	dung	3	high	1	10	10	1	1
0	sekoru	1	1	prop2	2	dung	3	high	1	10	10	1	1
0	sekoru	1	1	prop2	2	dung	3	high	1	10	10	1	1
0	sekoru	1	1	prop2	2	dung	3	high	1	10	10	1	1
0	sekoru	1	1	prop2	2	dung	3	high	1	10	10	1	1
0	sekoru	1	1	prop2	2	dung	3	high	1	10	10	1	1
0	sekoru	1	1	prop2	2	dung	3	high	1	10	10	1	1
0	sekoru	1	1	prop2	2	dung	3	high	1	10	10	1	1
0	sekoru	1	1	prop2	2	dung	3	high	1	10	10	1	1
0	sekoru	1	1	prop2	2	dung	3	high	1	10	10	1	1
0	sekoru	1	1	prop2	2	dung	3	low	3	10	10	1	1
0	sekoru	1	1	prop2	2	dung	3	low	3	10	10	1	1
0	sekoru	1	1	prop2	2	dung	3	low	3	10	10	1	1
0	sekoru	1	1	prop2	2	dung	3	low	3	10	10	1	1
0	sekoru	1	1	prop2	2	dung	3	low	3	10	10	1	1
0	sekoru	1	1	prop2	2	dung	3	low	3	10	10	1	1
0	sekoru	1	1	prop2	2	dung	3	low	3	10	10	1	1
0	sekoru	1	1	prop2	2	dung	3	low	3	10	10	1	1
0	sekoru	1	1	prop2	2	dung	3	low	3	10	10	1	1
0	sekoru	1	1	prop2	2	dung	3	low	3	10	10	1	1
0	sekoru	1	1	prop2	2	dung	3	middle	2	10	10	1	1
0	sekoru	1	1	prop2	2	dung	3	middle	2	10	10	1	1
0	sekoru	1	1	prop2	2	dung	3	middle	2	10	10	1	1
0	sekoru	1	1	prop2	2	dung	3	middle	2	10	10	1	1
0	sekoru	1	1	prop2	2	dung	3	middle	2	10	10	1	1
0	sekoru	1	1	prop2	2	dung	3	middle	2	10	10	1	1
0	sekoru	1	1	prop2	2	dung	3	middle	2	10	10	1	1
0	sekoru	1	1	prop2	2	dung	3	middle	2	10	10	1	1
0	sekoru	1	1	prop2	2	dung	3	middle	2	10	10	1	1
0	sekoru	1	1	prop2	2	dung	3	middle	2	10	10	1	1
0	sekoru	1	1	prop2	2	paint	4	high	1	9	9	1	1
0	sekoru	1	1	prop2	2	paint	4	high	1	9	9	1	1
0	sekoru	1	1	prop2	2	paint	4	high	1	9	9	1	1
0	sekoru	1	1	prop2	2	paint	4	high	1	9	9	1	1
0	sekoru	1	1	prop2	2	paint	4	high	1	9	9	1	1
0	sekoru	1	1	prop2	2	paint	4	high	1	9	9	1	1
0	sekoru	1	1	prop2	2	paint	4	high	1	9	9	1	1
0	sekoru	1	1	prop2	2	paint	4	high	1	9	9	1	1
0	sekoru	1	1	prop2	2	paint	4	high	1	9	9	1	1
0	sekoru	1	1	prop2	2	paint	4	low	3	11	11	1	1
0	sekoru	1	1	prop2	2	paint	4	low	3	11	11	1	1
0	sekoru	1	1	prop2	2	paint	4	low	3	11	11	1	1
0	sekoru	1	1	prop2	2	paint	4	low	3	11	11	1	1
0	sekoru	1	1	prop2	2	paint	4	low	3	11	11	1	1
0	sekoru	1	1	prop2	2	paint	4	low	3	11	11	1	1
0	sekoru	1	1	prop2	2	paint	4	low	3	11	11	1	1
0	sekoru	1	1	prop2	2	paint	4	low	3	11	11	1	1
0	sekoru	1	1	prop2	2	paint	4	low	3	11	11	1	1
0	sekoru	1	1	prop2	2	paint	4	low	3	11	11	1	1
0	sekoru	1	1	prop2	2	paint	4	low	3	11	11	1	1
0	sekoru	1	1	prop2	2	paint	4	middle	2	9	9	1	1
0	sekoru	1	1	prop2	2	paint	4	middle	2	9	9	1	1
0	sekoru	1	1	prop2	2	paint	4	middle	2	9	9	1	1
0	sekoru	1	1	prop2	2	paint	4	middle	2	9	9	1	1
0	sekoru	1	1	prop2	2	paint	4	middle	2	9	9	1	1
0	sekoru	1	1	prop2	2	paint	4	middle	2	9	9	1	1
0	sekoru	1	1	prop2	2	paint	4	middle	2	9	9	1	1
0	sekoru	1	1	prop2	2	paint	4	middle	2	9	9	1	1
0	sekoru	1	1	prop2	2	paint	4	middle	2	9	9	1	1
0	sekoru	1	1	prop2	2	rough	1	high	1	10	10	1	1
0	sekoru	1	1	prop2	2	rough	1	high	1	10	10	1	1
0	sekoru	1	1	prop2	2	rough	1	high	1	10	10	1	1
0	sekoru	1	1	prop2	2	rough	1	high	1	10	10	1	1
0	sekoru	1	1	prop2	2	rough	1	high	1	10	10	1	1
0	sekoru	1	1	prop2	2	rough	1	high	1	10	10	1	1
0	sekoru	1	1	prop2	2	rough	1	high	1	10	10	1	1
0	sekoru	1	1	prop2	2	rough	1	high	1	10	10	1	1
0	sekoru	1	1	prop2	2	rough	1	high	1	10	10	1	1
0	sekoru	1	1	prop2	2	rough	1	high	1	10	10	1	1
0	sekoru	1	1	prop2	2	rough	1	low	3	9	9	1	1
0	sekoru	1	1	prop2	2	rough	1	low	3	9	9	1	1
0	sekoru	1	1	prop2	2	rough	1	low	3	9	9	1	1
0	sekoru	1	1	prop2	2	rough	1	low	3	9	9	1	1
0	sekoru	1	1	prop2	2	rough	1	low	3	9	9	1	1
0	sekoru	1	1	prop2	2	rough	1	low	3	9	9	1	1
0	sekoru	1	1	prop2	2	rough	1	low	3	9	9	1	1
0	sekoru	1	1	prop2	2	rough	1	low	3	9	9	1	1
0	sekoru	1	1	prop2	2	rough	1	low	3	9	9	1	1
0	sekoru	1	1	prop2	2	rough	1	middle	2	10	10	1	1
0	sekoru	1	1	prop2	2	rough	1	middle	2	10	10	1	1
0	sekoru	1	1	prop2	2	rough	1	middle	2	10	10	1	1
0	sekoru	1	1	prop2	2	rough	1	middle	2	10	10	1	1
0	sekoru	1	1	prop2	2	rough	1	middle	2	10	10	1	1
0	sekoru	1	1	prop2	2	rough	1	middle	2	10	10	1	1
0	sekoru	1	1	prop2	2	rough	1	middle	2	10	10	1	1
0	sekoru	1	1	prop2	2	rough	1	middle	2	10	10	1	1
0	sekoru	1	1	prop2	2	rough	1	middle	2	10	10	1	1
0	sekoru	1	1	prop2	2	rough	1	middle	2	10	10	1	1
0	sekoru	1	1	prop2	2	smooth	2	high	1	10	10	1	1
0	sekoru	1	1	prop2	2	smooth	2	high	1	10	10	1	1
0	sekoru	1	1	prop2	2	smooth	2	high	1	10	10	1	1
0	sekoru	1	1	prop2	2	smooth	2	high	1	10	10	1	1
0	sekoru	1	1	prop2	2	smooth	2	high	1	10	10	1	1
0	sekoru	1	1	prop2	2	smooth	2	high	1	10	10	1	1
0	sekoru	1	1	prop2	2	smooth	2	high	1	10	10	1	1
0	sekoru	1	1	prop2	2	smooth	2	high	1	10	10	1	1
0	sekoru	1	1	prop2	2	smooth	2	high	1	10	10	1	1
0	sekoru	1	1	prop2	2	smooth	2	high	1	10	10	1	1
0	sekoru	1	1	prop2	2	smooth	2	low	3	9	9	1	1
0	sekoru	1	1	prop2	2	smooth	2	low	3	9	9	1	1
0	sekoru	1	1	prop2	2	smooth	2	low	3	9	9	1	1
0	sekoru	1	1	prop2	2	smooth	2	low	3	9	9	1	1
0	sekoru	1	1	prop2	2	smooth	2	low	3	9	9	1	1
0	sekoru	1	1	prop2	2	smooth	2	low	3	9	9	1	1
0	sekoru	1	1	prop2	2	smooth	2	low	3	9	9	1	1
0	sekoru	1	1	prop2	2	smooth	2	low	3	9	9	1	1
0	sekoru	1	1	prop2	2	smooth	2	low	3	9	9	1	1
0	sekoru	1	1	prop2	2	smooth	2	middle	2	10	10	1	1
0	sekoru	1	1	prop2	2	smooth	2	middle	2	10	10	1	1
0	sekoru	1	1	prop2	2	smooth	2	middle	2	10	10	1	1
0	sekoru	1	1	prop2	2	smooth	2	middle	2	10	10	1	1
0	sekoru	1	1	prop2	2	smooth	2	middle	2	10	10	1	1
0	sekoru	1	1	prop2	2	smooth	2	middle	2	10	10	1	1
0	sekoru	1	1	prop2	2	smooth	2	middle	2	10	10	1	1
0	sekoru	1	1	prop2	2	smooth	2	middle	2	10	10	1	1
0	sekoru	1	1	prop2	2	smooth	2	middle	2	10	10	1	1
0	sekoru	1	1	prop2	2	smooth	2	middle	2	10	10	1	1
0	sekoru	1	2	actel	3	dung	3	high	1	11	11	1	1
0	sekoru	1	2	actel	3	dung	3	high	1	11	11	1	1
0	sekoru	1	2	actel	3	dung	3	high	1	11	11	1	1
0	sekoru	1	2	actel	3	dung	3	high	1	11	11	1	1
0	sekoru	1	2	actel	3	dung	3	high	1	11	11	1	1
0	sekoru	1	2	actel	3	dung	3	high	1	11	11	1	1
0	sekoru	1	2	actel	3	dung	3	high	1	11	11	1	1
0	sekoru	1	2	actel	3	dung	3	high	1	11	11	1	1
0	sekoru	1	2	actel	3	dung	3	high	1	11	11	1	1
0	sekoru	1	2	actel	3	dung	3	high	1	11	11	1	1
0	sekoru	1	2	actel	3	dung	3	high	1	11	11	1	1
0	sekoru	1	2	actel	3	dung	3	low	3	10	10	1	1
0	sekoru	1	2	actel	3	dung	3	low	3	10	10	1	1
0	sekoru	1	2	actel	3	dung	3	low	3	10	10	1	1
0	sekoru	1	2	actel	3	dung	3	low	3	10	10	1	1
0	sekoru	1	2	actel	3	dung	3	low	3	10	10	1	1
0	sekoru	1	2	actel	3	dung	3	low	3	10	10	1	1
0	sekoru	1	2	actel	3	dung	3	low	3	10	10	1	1
0	sekoru	1	2	actel	3	dung	3	low	3	10	10	1	1
0	sekoru	1	2	actel	3	dung	3	low	3	10	10	1	1
0	sekoru	1	2	actel	3	dung	3	low	3	10	10	1	1
0	sekoru	1	2	actel	3	dung	3	middle	2	10	10	1	1
0	sekoru	1	2	actel	3	dung	3	middle	2	10	10	1	1
0	sekoru	1	2	actel	3	dung	3	middle	2	10	10	1	1
0	sekoru	1	2	actel	3	dung	3	middle	2	10	10	1	1
0	sekoru	1	2	actel	3	dung	3	middle	2	10	10	1	1
0	sekoru	1	2	actel	3	dung	3	middle	2	10	10	1	1
0	sekoru	1	2	actel	3	dung	3	middle	2	10	10	1	1
0	sekoru	1	2	actel	3	dung	3	middle	2	10	10	1	1
0	sekoru	1	2	actel	3	dung	3	middle	2	10	10	1	1
0	sekoru	1	2	actel	3	dung	3	middle	2	10	10	1	1
0	sekoru	1	2	actel	3	paint	4	high	1	10	10	1	1
0	sekoru	1	2	actel	3	paint	4	high	1	10	10	1	1
0	sekoru	1	2	actel	3	paint	4	high	1	10	10	1	1
0	sekoru	1	2	actel	3	paint	4	high	1	10	10	1	1
0	sekoru	1	2	actel	3	paint	4	high	1	10	10	1	1
0	sekoru	1	2	actel	3	paint	4	high	1	10	10	1	1
0	sekoru	1	2	actel	3	paint	4	high	1	10	10	1	1
0	sekoru	1	2	actel	3	paint	4	high	1	10	10	1	1
0	sekoru	1	2	actel	3	paint	4	high	1	10	10	1	1
0	sekoru	1	2	actel	3	paint	4	high	1	10	10	1	1
0	sekoru	1	2	actel	3	paint	4	low	3	9	9	1	1
0	sekoru	1	2	actel	3	paint	4	low	3	9	9	1	1
0	sekoru	1	2	actel	3	paint	4	low	3	9	9	1	1
0	sekoru	1	2	actel	3	paint	4	low	3	9	9	1	1
0	sekoru	1	2	actel	3	paint	4	low	3	9	9	1	1
0	sekoru	1	2	actel	3	paint	4	low	3	9	9	1	1
0	sekoru	1	2	actel	3	paint	4	low	3	9	9	1	1
0	sekoru	1	2	actel	3	paint	4	low	3	9	9	1	1
0	sekoru	1	2	actel	3	paint	4	low	3	9	9	1	1
0	sekoru	1	2	actel	3	paint	4	middle	2	9	9	1	1
0	sekoru	1	2	actel	3	paint	4	middle	2	9	9	1	1
0	sekoru	1	2	actel	3	paint	4	middle	2	9	9	1	1
0	sekoru	1	2	actel	3	paint	4	middle	2	9	9	1	1
0	sekoru	1	2	actel	3	paint	4	middle	2	9	9	1	1
0	sekoru	1	2	actel	3	paint	4	middle	2	9	9	1	1
0	sekoru	1	2	actel	3	paint	4	middle	2	9	9	1	1
0	sekoru	1	2	actel	3	paint	4	middle	2	9	9	1	1
0	sekoru	1	2	actel	3	paint	4	middle	2	9	9	1	1
0	sekoru	1	2	actel	3	rough	1	high	1	10	10	1	1
0	sekoru	1	2	actel	3	rough	1	high	1	10	10	1	1
0	sekoru	1	2	actel	3	rough	1	high	1	10	10	1	1
0	sekoru	1	2	actel	3	rough	1	high	1	10	10	1	1
0	sekoru	1	2	actel	3	rough	1	high	1	10	10	1	1
0	sekoru	1	2	actel	3	rough	1	high	1	10	10	1	1
0	sekoru	1	2	actel	3	rough	1	high	1	10	10	1	1
0	sekoru	1	2	actel	3	rough	1	high	1	10	10	1	1
0	sekoru	1	2	actel	3	rough	1	high	1	10	10	1	1
0	sekoru	1	2	actel	3	rough	1	high	1	10	10	1	1
0	sekoru	1	2	actel	3	rough	1	low	3	9	9	1	1
0	sekoru	1	2	actel	3	rough	1	low	3	9	9	1	1
0	sekoru	1	2	actel	3	rough	1	low	3	9	9	1	1
0	sekoru	1	2	actel	3	rough	1	low	3	9	9	1	1
0	sekoru	1	2	actel	3	rough	1	low	3	9	9	1	1
0	sekoru	1	2	actel	3	rough	1	low	3	9	9	1	1
0	sekoru	1	2	actel	3	rough	1	low	3	9	9	1	1
0	sekoru	1	2	actel	3	rough	1	low	3	9	9	1	1
0	sekoru	1	2	actel	3	rough	1	low	3	9	9	1	1
0	sekoru	1	2	actel	3	rough	1	middle	2	10	10	1	1
0	sekoru	1	2	actel	3	rough	1	middle	2	10	10	1	1
0	sekoru	1	2	actel	3	rough	1	middle	2	10	10	1	1
0	sekoru	1	2	actel	3	rough	1	middle	2	10	10	1	1
0	sekoru	1	2	actel	3	rough	1	middle	2	10	10	1	1
0	sekoru	1	2	actel	3	rough	1	middle	2	10	10	1	1
0	sekoru	1	2	actel	3	rough	1	middle	2	10	10	1	1
0	sekoru	1	2	actel	3	rough	1	middle	2	10	10	1	1
0	sekoru	1	2	actel	3	rough	1	middle	2	10	10	1	1
0	sekoru	1	2	actel	3	rough	1	middle	2	10	10	1	1
0	sekoru	1	2	actel	3	smooth	2	high	1	9	9	1	1
0	sekoru	1	2	actel	3	smooth	2	high	1	9	9	1	1
0	sekoru	1	2	actel	3	smooth	2	high	1	9	9	1	1
0	sekoru	1	2	actel	3	smooth	2	high	1	9	9	1	1
0	sekoru	1	2	actel	3	smooth	2	high	1	9	9	1	1
0	sekoru	1	2	actel	3	smooth	2	high	1	9	9	1	1
0	sekoru	1	2	actel	3	smooth	2	high	1	9	9	1	1
0	sekoru	1	2	actel	3	smooth	2	high	1	9	9	1	1
0	sekoru	1	2	actel	3	smooth	2	high	1	9	9	1	1
0	sekoru	1	2	actel	3	smooth	2	low	3	9	9	1	1
0	sekoru	1	2	actel	3	smooth	2	low	3	9	9	1	1
0	sekoru	1	2	actel	3	smooth	2	low	3	9	9	1	1
0	sekoru	1	2	actel	3	smooth	2	low	3	9	9	1	1
0	sekoru	1	2	actel	3	smooth	2	low	3	9	9	1	1
0	sekoru	1	2	actel	3	smooth	2	low	3	9	9	1	1
0	sekoru	1	2	actel	3	smooth	2	low	3	9	9	1	1
0	sekoru	1	2	actel	3	smooth	2	low	3	9	9	1	1
0	sekoru	1	2	actel	3	smooth	2	low	3	9	9	1	1
0	sekoru	1	2	actel	3	smooth	2	middle	2	10	10	1	1
0	sekoru	1	2	actel	3	smooth	2	middle	2	10	10	1	1
0	sekoru	1	2	actel	3	smooth	2	middle	2	10	10	1	1
0	sekoru	1	2	actel	3	smooth	2	middle	2	10	10	1	1
0	sekoru	1	2	actel	3	smooth	2	middle	2	10	10	1	1
0	sekoru	1	2	actel	3	smooth	2	middle	2	10	10	1	1
0	sekoru	1	2	actel	3	smooth	2	middle	2	10	10	1	1
0	sekoru	1	2	actel	3	smooth	2	middle	2	10	10	1	1
0	sekoru	1	2	actel	3	smooth	2	middle	2	10	10	1	1
0	sekoru	1	2	actel	3	smooth	2	middle	2	10	10	1	1
0	sekoru	1	3	prop1	1	dung	3	high	1	10	10	1	1
0	sekoru	1	3	prop1	1	dung	3	high	1	10	10	1	1
0	sekoru	1	3	prop1	1	dung	3	high	1	10	10	1	1
0	sekoru	1	3	prop1	1	dung	3	high	1	10	10	1	1
0	sekoru	1	3	prop1	1	dung	3	high	1	10	10	1	1
0	sekoru	1	3	prop1	1	dung	3	high	1	10	10	1	1
0	sekoru	1	3	prop1	1	dung	3	high	1	10	10	1	1
0	sekoru	1	3	prop1	1	dung	3	high	1	10	10	1	1
0	sekoru	1	3	prop1	1	dung	3	high	1	10	10	1	1
0	sekoru	1	3	prop1	1	dung	3	high	1	10	10	1	1
0	sekoru	1	3	prop1	1	dung	3	low	3	9	9	1	1
0	sekoru	1	3	prop1	1	dung	3	low	3	9	9	1	1
0	sekoru	1	3	prop1	1	dung	3	low	3	9	9	1	1
0	sekoru	1	3	prop1	1	dung	3	low	3	9	9	1	1
0	sekoru	1	3	prop1	1	dung	3	low	3	9	9	1	1
0	sekoru	1	3	prop1	1	dung	3	low	3	9	9	1	1
0	sekoru	1	3	prop1	1	dung	3	low	3	9	9	1	1
0	sekoru	1	3	prop1	1	dung	3	low	3	9	9	1	1
0	sekoru	1	3	prop1	1	dung	3	low	3	9	9	1	1
0	sekoru	1	3	prop1	1	dung	3	middle	2	10	10	1	1
0	sekoru	1	3	prop1	1	dung	3	middle	2	10	10	1	1
0	sekoru	1	3	prop1	1	dung	3	middle	2	10	10	1	1
0	sekoru	1	3	prop1	1	dung	3	middle	2	10	10	1	1
0	sekoru	1	3	prop1	1	dung	3	middle	2	10	10	1	1
0	sekoru	1	3	prop1	1	dung	3	middle	2	10	10	1	1
0	sekoru	1	3	prop1	1	dung	3	middle	2	10	10	1	1
0	sekoru	1	3	prop1	1	dung	3	middle	2	10	10	1	1
0	sekoru	1	3	prop1	1	dung	3	middle	2	10	10	1	1
0	sekoru	1	3	prop1	1	dung	3	middle	2	10	10	1	1
0	sekoru	1	3	prop1	1	paint	4	high	1	11	11	1	1
0	sekoru	1	3	prop1	1	paint	4	high	1	11	11	1	1
0	sekoru	1	3	prop1	1	paint	4	high	1	11	11	1	1
0	sekoru	1	3	prop1	1	paint	4	high	1	11	11	1	1
0	sekoru	1	3	prop1	1	paint	4	high	1	11	11	1	1
0	sekoru	1	3	prop1	1	paint	4	high	1	11	11	1	1
0	sekoru	1	3	prop1	1	paint	4	high	1	11	11	1	1
0	sekoru	1	3	prop1	1	paint	4	high	1	11	11	1	1
0	sekoru	1	3	prop1	1	paint	4	high	1	11	11	1	1
0	sekoru	1	3	prop1	1	paint	4	high	1	11	11	1	1
0	sekoru	1	3	prop1	1	paint	4	high	1	11	11	1	1
0	sekoru	1	3	prop1	1	paint	4	low	3	9	9	1	1
0	sekoru	1	3	prop1	1	paint	4	low	3	9	9	1	1
0	sekoru	1	3	prop1	1	paint	4	low	3	9	9	1	1
0	sekoru	1	3	prop1	1	paint	4	low	3	9	9	1	1
0	sekoru	1	3	prop1	1	paint	4	low	3	9	9	1	1
0	sekoru	1	3	prop1	1	paint	4	low	3	9	9	1	1
0	sekoru	1	3	prop1	1	paint	4	low	3	9	9	1	1
0	sekoru	1	3	prop1	1	paint	4	low	3	9	9	1	1
0	sekoru	1	3	prop1	1	paint	4	low	3	9	9	1	1
0	sekoru	1	3	prop1	1	paint	4	middle	2	11	11	1	1
0	sekoru	1	3	prop1	1	paint	4	middle	2	11	11	1	1
0	sekoru	1	3	prop1	1	paint	4	middle	2	11	11	1	1
0	sekoru	1	3	prop1	1	paint	4	middle	2	11	11	1	1
0	sekoru	1	3	prop1	1	paint	4	middle	2	11	11	1	1
0	sekoru	1	3	prop1	1	paint	4	middle	2	11	11	1	1
0	sekoru	1	3	prop1	1	paint	4	middle	2	11	11	1	1
0	sekoru	1	3	prop1	1	paint	4	middle	2	11	11	1	1
0	sekoru	1	3	prop1	1	paint	4	middle	2	11	11	1	1
0	sekoru	1	3	prop1	1	paint	4	middle	2	11	11	1	1
0	sekoru	1	3	prop1	1	paint	4	middle	2	11	11	1	1
0	sekoru	1	3	prop1	1	rough	1	high	1	11	11	1	1
0	sekoru	1	3	prop1	1	rough	1	high	1	11	11	1	1
0	sekoru	1	3	prop1	1	rough	1	high	1	11	11	1	1
0	sekoru	1	3	prop1	1	rough	1	high	1	11	11	1	1
0	sekoru	1	3	prop1	1	rough	1	high	1	11	11	1	1
0	sekoru	1	3	prop1	1	rough	1	high	1	11	11	1	1
0	sekoru	1	3	prop1	1	rough	1	high	1	11	11	1	1
0	sekoru	1	3	prop1	1	rough	1	high	1	11	11	1	1
0	sekoru	1	3	prop1	1	rough	1	high	1	11	11	1	1
0	sekoru	1	3	prop1	1	rough	1	high	1	11	11	1	1
0	sekoru	1	3	prop1	1	rough	1	high	1	11	11	1	1
0	sekoru	1	3	prop1	1	rough	1	low	3	10	10	1	1
0	sekoru	1	3	prop1	1	rough	1	low	3	10	10	1	1
0	sekoru	1	3	prop1	1	rough	1	low	3	10	10	1	1
0	sekoru	1	3	prop1	1	rough	1	low	3	10	10	1	1
0	sekoru	1	3	prop1	1	rough	1	low	3	10	10	1	1
0	sekoru	1	3	prop1	1	rough	1	low	3	10	10	1	1
0	sekoru	1	3	prop1	1	rough	1	low	3	10	10	1	1
0	sekoru	1	3	prop1	1	rough	1	low	3	10	10	1	1
0	sekoru	1	3	prop1	1	rough	1	low	3	10	10	1	1
0	sekoru	1	3	prop1	1	rough	1	low	3	10	10	1	1
0	sekoru	1	3	prop1	1	rough	1	middle	2	10	10	1	1
0	sekoru	1	3	prop1	1	rough	1	middle	2	10	10	1	1
0	sekoru	1	3	prop1	1	rough	1	middle	2	10	10	1	1
0	sekoru	1	3	prop1	1	rough	1	middle	2	10	10	1	1
0	sekoru	1	3	prop1	1	rough	1	middle	2	10	10	1	1
0	sekoru	1	3	prop1	1	rough	1	middle	2	10	10	1	1
0	sekoru	1	3	prop1	1	rough	1	middle	2	10	10	1	1
0	sekoru	1	3	prop1	1	rough	1	middle	2	10	10	1	1
0	sekoru	1	3	prop1	1	rough	1	middle	2	10	10	1	1
0	sekoru	1	3	prop1	1	rough	1	middle	2	10	10	1	1
0	sekoru	1	3	prop1	1	smooth	2	high	1	10	10	1	1
0	sekoru	1	3	prop1	1	smooth	2	high	1	10	10	1	1
0	sekoru	1	3	prop1	1	smooth	2	high	1	10	10	1	1
0	sekoru	1	3	prop1	1	smooth	2	high	1	10	10	1	1
0	sekoru	1	3	prop1	1	smooth	2	high	1	10	10	1	1
0	sekoru	1	3	prop1	1	smooth	2	high	1	10	10	1	1
0	sekoru	1	3	prop1	1	smooth	2	high	1	10	10	1	1
0	sekoru	1	3	prop1	1	smooth	2	high	1	10	10	1	1
0	sekoru	1	3	prop1	1	smooth	2	high	1	10	10	1	1
0	sekoru	1	3	prop1	1	smooth	2	high	1	10	10	1	1
0	sekoru	1	3	prop1	1	smooth	2	low	3	10	10	1	1
0	sekoru	1	3	prop1	1	smooth	2	low	3	10	10	1	1
0	sekoru	1	3	prop1	1	smooth	2	low	3	10	10	1	1
0	sekoru	1	3	prop1	1	smooth	2	low	3	10	10	1	1
0	sekoru	1	3	prop1	1	smooth	2	low	3	10	10	1	1
0	sekoru	1	3	prop1	1	smooth	2	low	3	10	10	1	1
0	sekoru	1	3	prop1	1	smooth	2	low	3	10	10	1	1
0	sekoru	1	3	prop1	1	smooth	2	low	3	10	10	1	1
0	sekoru	1	3	prop1	1	smooth	2	low	3	10	10	1	1
0	sekoru	1	3	prop1	1	smooth	2	low	3	10	10	1	1
0	sekoru	1	3	prop1	1	smooth	2	middle	2	10	10	1	1
0	sekoru	1	3	prop1	1	smooth	2	middle	2	10	10	1	1
0	sekoru	1	3	prop1	1	smooth	2	middle	2	10	10	1	1
0	sekoru	1	3	prop1	1	smooth	2	middle	2	10	10	1	1
0	sekoru	1	3	prop1	1	smooth	2	middle	2	10	10	1	1
0	sekoru	1	3	prop1	1	smooth	2	middle	2	10	10	1	1
0	sekoru	1	3	prop1	1	smooth	2	middle	2	10	10	1	1
0	sekoru	1	3	prop1	1	smooth	2	middle	2	10	10	1	1
0	sekoru	1	3	prop1	1	smooth	2	middle	2	10	10	1	1
0	sekoru	1	3	prop1	1	smooth	2	middle	2	10	10	1	1
0	sekoru	1	4	bendio	4	dung	3	high	1	10	10	1	1
0	sekoru	1	4	bendio	4	dung	3	high	1	10	10	1	1
0	sekoru	1	4	bendio	4	dung	3	high	1	10	10	1	1
0	sekoru	1	4	bendio	4	dung	3	high	1	10	10	1	1
0	sekoru	1	4	bendio	4	dung	3	high	1	10	10	1	1
0	sekoru	1	4	bendio	4	dung	3	high	1	10	10	1	1
0	sekoru	1	4	bendio	4	dung	3	high	1	10	10	1	1
0	sekoru	1	4	bendio	4	dung	3	high	1	10	10	1	1
0	sekoru	1	4	bendio	4	dung	3	high	1	10	10	1	1
0	sekoru	1	4	bendio	4	dung	3	high	1	10	10	1	1
0	sekoru	1	4	bendio	4	dung	3	low	3	11	11	1	1
0	sekoru	1	4	bendio	4	dung	3	low	3	11	11	1	1
0	sekoru	1	4	bendio	4	dung	3	low	3	11	11	1	1
0	sekoru	1	4	bendio	4	dung	3	low	3	11	11	1	1
0	sekoru	1	4	bendio	4	dung	3	low	3	11	11	1	1
0	sekoru	1	4	bendio	4	dung	3	low	3	11	11	1	1
0	sekoru	1	4	bendio	4	dung	3	low	3	11	11	1	1
0	sekoru	1	4	bendio	4	dung	3	low	3	11	11	1	1
0	sekoru	1	4	bendio	4	dung	3	low	3	11	11	1	1
0	sekoru	1	4	bendio	4	dung	3	low	3	11	11	1	1
0	sekoru	1	4	bendio	4	dung	3	low	3	11	11	1	1
0	sekoru	1	4	bendio	4	dung	3	middle	2	11	11	1	1
0	sekoru	1	4	bendio	4	dung	3	middle	2	11	11	1	1
0	sekoru	1	4	bendio	4	dung	3	middle	2	11	11	1	1
0	sekoru	1	4	bendio	4	dung	3	middle	2	11	11	1	1
0	sekoru	1	4	bendio	4	dung	3	middle	2	11	11	1	1
0	sekoru	1	4	bendio	4	dung	3	middle	2	11	11	1	1
0	sekoru	1	4	bendio	4	dung	3	middle	2	11	11	1	1
0	sekoru	1	4	bendio	4	dung	3	middle	2	11	11	1	1
0	sekoru	1	4	bendio	4	dung	3	middle	2	11	11	1	1
0	sekoru	1	4	bendio	4	dung	3	middle	2	11	11	1	1
0	sekoru	1	4	bendio	4	dung	3	middle	2	11	11	1	1
0	sekoru	1	4	bendio	4	paint	4	high	1	9	9	1	1
0	sekoru	1	4	bendio	4	paint	4	high	1	9	9	1	1
0	sekoru	1	4	bendio	4	paint	4	high	1	9	9	1	1
0	sekoru	1	4	bendio	4	paint	4	high	1	9	9	1	1
0	sekoru	1	4	bendio	4	paint	4	high	1	9	9	1	1
0	sekoru	1	4	bendio	4	paint	4	high	1	9	9	1	1
0	sekoru	1	4	bendio	4	paint	4	high	1	9	9	1	1
0	sekoru	1	4	bendio	4	paint	4	high	1	9	9	1	1
0	sekoru	1	4	bendio	4	paint	4	high	1	9	9	1	1
0	sekoru	1	4	bendio	4	paint	4	low	3	10	10	1	1
0	sekoru	1	4	bendio	4	paint	4	low	3	10	10	1	1
0	sekoru	1	4	bendio	4	paint	4	low	3	10	10	1	1
0	sekoru	1	4	bendio	4	paint	4	low	3	10	10	1	1
0	sekoru	1	4	bendio	4	paint	4	low	3	10	10	1	1
0	sekoru	1	4	bendio	4	paint	4	low	3	10	10	1	1
0	sekoru	1	4	bendio	4	paint	4	low	3	10	10	1	1
0	sekoru	1	4	bendio	4	paint	4	low	3	10	10	1	1
0	sekoru	1	4	bendio	4	paint	4	low	3	10	10	1	1
0	sekoru	1	4	bendio	4	paint	4	low	3	10	10	1	1
0	sekoru	1	4	bendio	4	paint	4	middle	2	9	9	1	1
0	sekoru	1	4	bendio	4	paint	4	middle	2	9	9	1	1
0	sekoru	1	4	bendio	4	paint	4	middle	2	9	9	1	1
0	sekoru	1	4	bendio	4	paint	4	middle	2	9	9	1	1
0	sekoru	1	4	bendio	4	paint	4	middle	2	9	9	1	1
0	sekoru	1	4	bendio	4	paint	4	middle	2	9	9	1	1
0	sekoru	1	4	bendio	4	paint	4	middle	2	9	9	1	1
0	sekoru	1	4	bendio	4	paint	4	middle	2	9	9	1	1
0	sekoru	1	4	bendio	4	paint	4	middle	2	9	9	1	1
0	sekoru	1	4	bendio	4	rough	1	high	1	11	11	1	1
0	sekoru	1	4	bendio	4	rough	1	high	1	11	11	1	1
0	sekoru	1	4	bendio	4	rough	1	high	1	11	11	1	1
0	sekoru	1	4	bendio	4	rough	1	high	1	11	11	1	1
0	sekoru	1	4	bendio	4	rough	1	high	1	11	11	1	1
0	sekoru	1	4	bendio	4	rough	1	high	1	11	11	1	1
0	sekoru	1	4	bendio	4	rough	1	high	1	11	11	1	1
0	sekoru	1	4	bendio	4	rough	1	high	1	11	11	1	1
0	sekoru	1	4	bendio	4	rough	1	high	1	11	11	1	1
0	sekoru	1	4	bendio	4	rough	1	high	1	11	11	1	1
0	sekoru	1	4	bendio	4	rough	1	high	1	11	11	1	1
0	sekoru	1	4	bendio	4	smooth	2	high	1	10	10	1	1
0	sekoru	1	4	bendio	4	smooth	2	high	1	10	10	1	1
0	sekoru	1	4	bendio	4	smooth	2	high	1	10	10	1	1
0	sekoru	1	4	bendio	4	smooth	2	high	1	10	10	1	1
0	sekoru	1	4	bendio	4	smooth	2	high	1	10	10	1	1
0	sekoru	1	4	bendio	4	smooth	2	high	1	10	10	1	1
0	sekoru	1	4	bendio	4	smooth	2	high	1	10	10	1	1
0	sekoru	1	4	bendio	4	smooth	2	high	1	10	10	1	1
0	sekoru	1	4	bendio	4	smooth	2	high	1	10	10	1	1
0	sekoru	1	4	bendio	4	smooth	2	high	1	10	10	1	1
0	sekoru	1	4	bendio	4	smooth	2	low	3	10	10	1	1
0	sekoru	1	4	bendio	4	smooth	2	low	3	10	10	1	1
0	sekoru	1	4	bendio	4	smooth	2	low	3	10	10	1	1
0	sekoru	1	4	bendio	4	smooth	2	low	3	10	10	1	1
0	sekoru	1	4	bendio	4	smooth	2	low	3	10	10	1	1
0	sekoru	1	4	bendio	4	smooth	2	low	3	10	10	1	1
0	sekoru	1	4	bendio	4	smooth	2	low	3	10	10	1	1
0	sekoru	1	4	bendio	4	smooth	2	low	3	10	10	1	1
0	sekoru	1	4	bendio	4	smooth	2	low	3	10	10	1	1
0	sekoru	1	4	bendio	4	smooth	2	low	3	10	10	1	1
0	sekoru	1	4	bendio	4	smooth	2	middle	2	11	11	1	1
0	sekoru	1	4	bendio	4	smooth	2	middle	2	11	11	1	1
0	sekoru	1	4	bendio	4	smooth	2	middle	2	11	11	1	1
0	sekoru	1	4	bendio	4	smooth	2	middle	2	11	11	1	1
0	sekoru	1	4	bendio	4	smooth	2	middle	2	11	11	1	1
0	sekoru	1	4	bendio	4	smooth	2	middle	2	11	11	1	1
0	sekoru	1	4	bendio	4	smooth	2	middle	2	11	11	1	1
0	sekoru	1	4	bendio	4	smooth	2	middle	2	11	11	1	1
0	sekoru	1	4	bendio	4	smooth	2	middle	2	11	11	1	1
0	sekoru	1	4	bendio	4	smooth	2	middle	2	11	11	1	1
0	sekoru	1	4	bendio	4	smooth	2	middle	2	11	11	1	1
0	sekoru	1	6	prop2	2	dung	3	high	1	10	10	1	1
0	sekoru	1	6	prop2	2	dung	3	high	1	10	10	1	1
0	sekoru	1	6	prop2	2	dung	3	high	1	10	10	1	1
0	sekoru	1	6	prop2	2	dung	3	high	1	10	10	1	1
0	sekoru	1	6	prop2	2	dung	3	high	1	10	10	1	1
0	sekoru	1	6	prop2	2	dung	3	high	1	10	10	1	1
0	sekoru	1	6	prop2	2	dung	3	high	1	10	10	1	1
0	sekoru	1	6	prop2	2	dung	3	high	1	10	10	1	1
0	sekoru	1	6	prop2	2	dung	3	high	1	10	10	1	1
0	sekoru	1	6	prop2	2	dung	3	high	1	10	10	1	1
0	sekoru	1	6	prop2	2	dung	3	low	3	12	12	1	1
0	sekoru	1	6	prop2	2	dung	3	low	3	12	12	1	1
0	sekoru	1	6	prop2	2	dung	3	low	3	12	12	1	1
0	sekoru	1	6	prop2	2	dung	3	low	3	12	12	1	1
0	sekoru	1	6	prop2	2	dung	3	low	3	12	12	1	1
0	sekoru	1	6	prop2	2	dung	3	low	3	12	12	1	1
0	sekoru	1	6	prop2	2	dung	3	low	3	12	12	1	1
0	sekoru	1	6	prop2	2	dung	3	low	3	12	12	1	1
0	sekoru	1	6	prop2	2	dung	3	low	3	12	12	1	1
0	sekoru	1	6	prop2	2	dung	3	low	3	12	12	1	1
0	sekoru	1	6	prop2	2	dung	3	low	3	12	12	1	1
0	sekoru	1	6	prop2	2	dung	3	low	3	12	12	1	1
0	sekoru	1	6	prop2	2	dung	3	middle	2	11	11	1	1
0	sekoru	1	6	prop2	2	dung	3	middle	2	11	11	1	1
0	sekoru	1	6	prop2	2	dung	3	middle	2	11	11	1	1
0	sekoru	1	6	prop2	2	dung	3	middle	2	11	11	1	1
0	sekoru	1	6	prop2	2	dung	3	middle	2	11	11	1	1
0	sekoru	1	6	prop2	2	dung	3	middle	2	11	11	1	1
0	sekoru	1	6	prop2	2	dung	3	middle	2	11	11	1	1
0	sekoru	1	6	prop2	2	dung	3	middle	2	11	11	1	1
0	sekoru	1	6	prop2	2	dung	3	middle	2	11	11	1	1
0	sekoru	1	6	prop2	2	dung	3	middle	2	11	11	1	1
0	sekoru	1	6	prop2	2	dung	3	middle	2	11	11	1	1
0	sekoru	1	6	prop2	2	paint	4	high	1	10	10	1	1
0	sekoru	1	6	prop2	2	paint	4	high	1	10	10	1	1
0	sekoru	1	6	prop2	2	paint	4	high	1	10	10	1	1
0	sekoru	1	6	prop2	2	paint	4	high	1	10	10	1	1
0	sekoru	1	6	prop2	2	paint	4	high	1	10	10	1	1
0	sekoru	1	6	prop2	2	paint	4	high	1	10	10	1	1
0	sekoru	1	6	prop2	2	paint	4	high	1	10	10	1	1
0	sekoru	1	6	prop2	2	paint	4	high	1	10	10	1	1
0	sekoru	1	6	prop2	2	paint	4	high	1	10	10	1	1
0	sekoru	1	6	prop2	2	paint	4	high	1	10	10	1	1
0	sekoru	1	6	prop2	2	paint	4	low	3	9	9	1	1
0	sekoru	1	6	prop2	2	paint	4	low	3	9	9	1	1
0	sekoru	1	6	prop2	2	paint	4	low	3	9	9	1	1
0	sekoru	1	6	prop2	2	paint	4	low	3	9	9	1	1
0	sekoru	1	6	prop2	2	paint	4	low	3	9	9	1	1
0	sekoru	1	6	prop2	2	paint	4	low	3	9	9	1	1
0	sekoru	1	6	prop2	2	paint	4	low	3	9	9	1	1
0	sekoru	1	6	prop2	2	paint	4	low	3	9	9	1	1
0	sekoru	1	6	prop2	2	paint	4	low	3	9	9	1	1
0	sekoru	1	6	prop2	2	paint	4	middle	2	9	9	1	1
0	sekoru	1	6	prop2	2	paint	4	middle	2	9	9	1	1
0	sekoru	1	6	prop2	2	paint	4	middle	2	9	9	1	1
0	sekoru	1	6	prop2	2	paint	4	middle	2	9	9	1	1
0	sekoru	1	6	prop2	2	paint	4	middle	2	9	9	1	1
0	sekoru	1	6	prop2	2	paint	4	middle	2	9	9	1	1
0	sekoru	1	6	prop2	2	paint	4	middle	2	9	9	1	1
0	sekoru	1	6	prop2	2	paint	4	middle	2	9	9	1	1
0	sekoru	1	6	prop2	2	paint	4	middle	2	9	9	1	1
0	sekoru	1	6	prop2	2	rough	1	high	1	9	9	1	1
0	sekoru	1	6	prop2	2	rough	1	high	1	9	9	1	1
0	sekoru	1	6	prop2	2	rough	1	high	1	9	9	1	1
0	sekoru	1	6	prop2	2	rough	1	high	1	9	9	1	1
0	sekoru	1	6	prop2	2	rough	1	high	1	9	9	1	1
0	sekoru	1	6	prop2	2	rough	1	high	1	9	9	1	1
0	sekoru	1	6	prop2	2	rough	1	high	1	9	9	1	1
0	sekoru	1	6	prop2	2	rough	1	high	1	9	9	1	1
0	sekoru	1	6	prop2	2	rough	1	high	1	9	9	1	1
0	sekoru	1	6	prop2	2	rough	1	low	3	9	9	1	1
0	sekoru	1	6	prop2	2	rough	1	low	3	9	9	1	1
0	sekoru	1	6	prop2	2	rough	1	low	3	9	9	1	1
0	sekoru	1	6	prop2	2	rough	1	low	3	9	9	1	1
0	sekoru	1	6	prop2	2	rough	1	low	3	9	9	1	1
0	sekoru	1	6	prop2	2	rough	1	low	3	9	9	1	1
0	sekoru	1	6	prop2	2	rough	1	low	3	9	9	1	1
0	sekoru	1	6	prop2	2	rough	1	low	3	9	9	1	1
0	sekoru	1	6	prop2	2	rough	1	low	3	9	9	1	1
0	sekoru	1	6	prop2	2	rough	1	middle	2	9	9	1	1
0	sekoru	1	6	prop2	2	rough	1	middle	2	9	9	1	1
0	sekoru	1	6	prop2	2	rough	1	middle	2	9	9	1	1
0	sekoru	1	6	prop2	2	rough	1	middle	2	9	9	1	1
0	sekoru	1	6	prop2	2	rough	1	middle	2	9	9	1	1
0	sekoru	1	6	prop2	2	rough	1	middle	2	9	9	1	1
0	sekoru	1	6	prop2	2	rough	1	middle	2	9	9	1	1
0	sekoru	1	6	prop2	2	rough	1	middle	2	9	9	1	1
0	sekoru	1	6	prop2	2	rough	1	middle	2	9	9	1	1
0	sekoru	1	6	prop2	2	smooth	2	high	1	10	10	1	1
0	sekoru	1	6	prop2	2	smooth	2	high	1	10	10	1	1
0	sekoru	1	6	prop2	2	smooth	2	high	1	10	10	1	1
0	sekoru	1	6	prop2	2	smooth	2	high	1	10	10	1	1
0	sekoru	1	6	prop2	2	smooth	2	high	1	10	10	1	1
0	sekoru	1	6	prop2	2	smooth	2	high	1	10	10	1	1
0	sekoru	1	6	prop2	2	smooth	2	high	1	10	10	1	1
0	sekoru	1	6	prop2	2	smooth	2	high	1	10	10	1	1
0	sekoru	1	6	prop2	2	smooth	2	high	1	10	10	1	1
0	sekoru	1	6	prop2	2	smooth	2	high	1	10	10	1	1
0	sekoru	1	6	prop2	2	smooth	2	low	3	10	10	1	1
0	sekoru	1	6	prop2	2	smooth	2	low	3	10	10	1	1
0	sekoru	1	6	prop2	2	smooth	2	low	3	10	10	1	1
0	sekoru	1	6	prop2	2	smooth	2	low	3	10	10	1	1
0	sekoru	1	6	prop2	2	smooth	2	low	3	10	10	1	1
0	sekoru	1	6	prop2	2	smooth	2	low	3	10	10	1	1
0	sekoru	1	6	prop2	2	smooth	2	low	3	10	10	1	1
0	sekoru	1	6	prop2	2	smooth	2	low	3	10	10	1	1
0	sekoru	1	6	prop2	2	smooth	2	low	3	10	10	1	1
0	sekoru	1	6	prop2	2	smooth	2	low	3	10	10	1	1
0	sekoru	1	6	prop2	2	smooth	2	middle	2	11	11	1	1
0	sekoru	1	6	prop2	2	smooth	2	middle	2	11	11	1	1
0	sekoru	1	6	prop2	2	smooth	2	middle	2	11	11	1	1
0	sekoru	1	6	prop2	2	smooth	2	middle	2	11	11	1	1
0	sekoru	1	6	prop2	2	smooth	2	middle	2	11	11	1	1
0	sekoru	1	6	prop2	2	smooth	2	middle	2	11	11	1	1
0	sekoru	1	6	prop2	2	smooth	2	middle	2	11	11	1	1
0	sekoru	1	6	prop2	2	smooth	2	middle	2	11	11	1	1
0	sekoru	1	6	prop2	2	smooth	2	middle	2	11	11	1	1
0	sekoru	1	6	prop2	2	smooth	2	middle	2	11	11	1	1
0	sekoru	1	6	prop2	2	smooth	2	middle	2	11	11	1	1
0	sekoru	1	7	actel	3	dung	3	high	1	11	11	1	1
0	sekoru	1	7	actel	3	dung	3	high	1	11	11	1	1
0	sekoru	1	7	actel	3	dung	3	high	1	11	11	1	1
0	sekoru	1	7	actel	3	dung	3	high	1	11	11	1	1
0	sekoru	1	7	actel	3	dung	3	high	1	11	11	1	1
0	sekoru	1	7	actel	3	dung	3	high	1	11	11	1	1
0	sekoru	1	7	actel	3	dung	3	high	1	11	11	1	1
0	sekoru	1	7	actel	3	dung	3	high	1	11	11	1	1
0	sekoru	1	7	actel	3	dung	3	high	1	11	11	1	1
0	sekoru	1	7	actel	3	dung	3	high	1	11	11	1	1
0	sekoru	1	7	actel	3	dung	3	high	1	11	11	1	1
0	sekoru	1	7	actel	3	dung	3	low	3	11	11	1	1
0	sekoru	1	7	actel	3	dung	3	low	3	11	11	1	1
0	sekoru	1	7	actel	3	dung	3	low	3	11	11	1	1
0	sekoru	1	7	actel	3	dung	3	low	3	11	11	1	1
0	sekoru	1	7	actel	3	dung	3	low	3	11	11	1	1
0	sekoru	1	7	actel	3	dung	3	low	3	11	11	1	1
0	sekoru	1	7	actel	3	dung	3	low	3	11	11	1	1
0	sekoru	1	7	actel	3	dung	3	low	3	11	11	1	1
0	sekoru	1	7	actel	3	dung	3	low	3	11	11	1	1
0	sekoru	1	7	actel	3	dung	3	low	3	11	11	1	1
0	sekoru	1	7	actel	3	dung	3	low	3	11	11	1	1
0	sekoru	1	7	actel	3	dung	3	middle	2	12	12	1	1
0	sekoru	1	7	actel	3	dung	3	middle	2	12	12	1	1
0	sekoru	1	7	actel	3	dung	3	middle	2	12	12	1	1
0	sekoru	1	7	actel	3	dung	3	middle	2	12	12	1	1
0	sekoru	1	7	actel	3	dung	3	middle	2	12	12	1	1
0	sekoru	1	7	actel	3	dung	3	middle	2	12	12	1	1
0	sekoru	1	7	actel	3	dung	3	middle	2	12	12	1	1
0	sekoru	1	7	actel	3	dung	3	middle	2	12	12	1	1
0	sekoru	1	7	actel	3	dung	3	middle	2	12	12	1	1
0	sekoru	1	7	actel	3	dung	3	middle	2	12	12	1	1
0	sekoru	1	7	actel	3	dung	3	middle	2	12	12	1	1
0	sekoru	1	7	actel	3	dung	3	middle	2	12	12	1	1
0	sekoru	1	7	actel	3	paint	4	high	1	10	10	1	1
0	sekoru	1	7	actel	3	paint	4	high	1	10	10	1	1
0	sekoru	1	7	actel	3	paint	4	high	1	10	10	1	1
0	sekoru	1	7	actel	3	paint	4	high	1	10	10	1	1
0	sekoru	1	7	actel	3	paint	4	high	1	10	10	1	1
0	sekoru	1	7	actel	3	paint	4	high	1	10	10	1	1
0	sekoru	1	7	actel	3	paint	4	high	1	10	10	1	1
0	sekoru	1	7	actel	3	paint	4	high	1	10	10	1	1
0	sekoru	1	7	actel	3	paint	4	high	1	10	10	1	1
0	sekoru	1	7	actel	3	paint	4	high	1	10	10	1	1
0	sekoru	1	7	actel	3	paint	4	low	3	11	11	1	1
0	sekoru	1	7	actel	3	paint	4	low	3	11	11	1	1
0	sekoru	1	7	actel	3	paint	4	low	3	11	11	1	1
0	sekoru	1	7	actel	3	paint	4	low	3	11	11	1	1
0	sekoru	1	7	actel	3	paint	4	low	3	11	11	1	1
0	sekoru	1	7	actel	3	paint	4	low	3	11	11	1	1
0	sekoru	1	7	actel	3	paint	4	low	3	11	11	1	1
0	sekoru	1	7	actel	3	paint	4	low	3	11	11	1	1
0	sekoru	1	7	actel	3	paint	4	low	3	11	11	1	1
0	sekoru	1	7	actel	3	paint	4	low	3	11	11	1	1
0	sekoru	1	7	actel	3	paint	4	low	3	11	11	1	1
0	sekoru	1	7	actel	3	paint	4	middle	2	10	10	1	1
0	sekoru	1	7	actel	3	paint	4	middle	2	10	10	1	1
0	sekoru	1	7	actel	3	paint	4	middle	2	10	10	1	1
0	sekoru	1	7	actel	3	paint	4	middle	2	10	10	1	1
0	sekoru	1	7	actel	3	paint	4	middle	2	10	10	1	1
0	sekoru	1	7	actel	3	paint	4	middle	2	10	10	1	1
0	sekoru	1	7	actel	3	paint	4	middle	2	10	10	1	1
0	sekoru	1	7	actel	3	paint	4	middle	2	10	10	1	1
0	sekoru	1	7	actel	3	paint	4	middle	2	10	10	1	1
0	sekoru	1	7	actel	3	paint	4	middle	2	10	10	1	1
0	sekoru	1	7	actel	3	rough	1	high	1	9	9	1	1
0	sekoru	1	7	actel	3	rough	1	high	1	9	9	1	1
0	sekoru	1	7	actel	3	rough	1	high	1	9	9	1	1
0	sekoru	1	7	actel	3	rough	1	high	1	9	9	1	1
0	sekoru	1	7	actel	3	rough	1	high	1	9	9	1	1
0	sekoru	1	7	actel	3	rough	1	high	1	9	9	1	1
0	sekoru	1	7	actel	3	rough	1	high	1	9	9	1	1
0	sekoru	1	7	actel	3	rough	1	high	1	9	9	1	1
0	sekoru	1	7	actel	3	rough	1	high	1	9	9	1	1
0	sekoru	1	7	actel	3	rough	1	low	3	11	11	1	1
0	sekoru	1	7	actel	3	rough	1	low	3	11	11	1	1
0	sekoru	1	7	actel	3	rough	1	low	3	11	11	1	1
0	sekoru	1	7	actel	3	rough	1	low	3	11	11	1	1
0	sekoru	1	7	actel	3	rough	1	low	3	11	11	1	1
0	sekoru	1	7	actel	3	rough	1	low	3	11	11	1	1
0	sekoru	1	7	actel	3	rough	1	low	3	11	11	1	1
0	sekoru	1	7	actel	3	rough	1	low	3	11	11	1	1
0	sekoru	1	7	actel	3	rough	1	low	3	11	11	1	1
0	sekoru	1	7	actel	3	rough	1	low	3	11	11	1	1
0	sekoru	1	7	actel	3	rough	1	low	3	11	11	1	1
0	sekoru	1	7	actel	3	rough	1	middle	2	10	10	1	1
0	sekoru	1	7	actel	3	rough	1	middle	2	10	10	1	1
0	sekoru	1	7	actel	3	rough	1	middle	2	10	10	1	1
0	sekoru	1	7	actel	3	rough	1	middle	2	10	10	1	1
0	sekoru	1	7	actel	3	rough	1	middle	2	10	10	1	1
0	sekoru	1	7	actel	3	rough	1	middle	2	10	10	1	1
0	sekoru	1	7	actel	3	rough	1	middle	2	10	10	1	1
0	sekoru	1	7	actel	3	rough	1	middle	2	10	10	1	1
0	sekoru	1	7	actel	3	rough	1	middle	2	10	10	1	1
0	sekoru	1	7	actel	3	rough	1	middle	2	10	10	1	1
0	sekoru	1	7	actel	3	smooth	2	high	1	10	10	1	1
0	sekoru	1	7	actel	3	smooth	2	high	1	10	10	1	1
0	sekoru	1	7	actel	3	smooth	2	high	1	10	10	1	1
0	sekoru	1	7	actel	3	smooth	2	high	1	10	10	1	1
0	sekoru	1	7	actel	3	smooth	2	high	1	10	10	1	1
0	sekoru	1	7	actel	3	smooth	2	high	1	10	10	1	1
0	sekoru	1	7	actel	3	smooth	2	high	1	10	10	1	1
0	sekoru	1	7	actel	3	smooth	2	high	1	10	10	1	1
0	sekoru	1	7	actel	3	smooth	2	high	1	10	10	1	1
0	sekoru	1	7	actel	3	smooth	2	high	1	10	10	1	1
0	sekoru	1	7	actel	3	smooth	2	low	3	10	10	1	1
0	sekoru	1	7	actel	3	smooth	2	low	3	10	10	1	1
0	sekoru	1	7	actel	3	smooth	2	low	3	10	10	1	1
0	sekoru	1	7	actel	3	smooth	2	low	3	10	10	1	1
0	sekoru	1	7	actel	3	smooth	2	low	3	10	10	1	1
0	sekoru	1	7	actel	3	smooth	2	low	3	10	10	1	1
0	sekoru	1	7	actel	3	smooth	2	low	3	10	10	1	1
0	sekoru	1	7	actel	3	smooth	2	low	3	10	10	1	1
0	sekoru	1	7	actel	3	smooth	2	low	3	10	10	1	1
0	sekoru	1	7	actel	3	smooth	2	low	3	10	10	1	1
0	sekoru	1	7	actel	3	smooth	2	middle	2	9	9	1	1
0	sekoru	1	7	actel	3	smooth	2	middle	2	9	9	1	1
0	sekoru	1	7	actel	3	smooth	2	middle	2	9	9	1	1
0	sekoru	1	7	actel	3	smooth	2	middle	2	9	9	1	1
0	sekoru	1	7	actel	3	smooth	2	middle	2	9	9	1	1
0	sekoru	1	7	actel	3	smooth	2	middle	2	9	9	1	1
0	sekoru	1	7	actel	3	smooth	2	middle	2	9	9	1	1
0	sekoru	1	7	actel	3	smooth	2	middle	2	9	9	1	1
0	sekoru	1	7	actel	3	smooth	2	middle	2	9	9	1	1
0	sekoru	1	8	prop1	1	dung	3	high	1	10	10	1	1
0	sekoru	1	8	prop1	1	dung	3	high	1	10	10	1	1
0	sekoru	1	8	prop1	1	dung	3	high	1	10	10	1	1
0	sekoru	1	8	prop1	1	dung	3	high	1	10	10	1	1
0	sekoru	1	8	prop1	1	dung	3	high	1	10	10	1	1
0	sekoru	1	8	prop1	1	dung	3	high	1	10	10	1	1
0	sekoru	1	8	prop1	1	dung	3	high	1	10	10	1	1
0	sekoru	1	8	prop1	1	dung	3	high	1	10	10	1	1
0	sekoru	1	8	prop1	1	dung	3	high	1	10	10	1	1
0	sekoru	1	8	prop1	1	dung	3	high	1	10	10	1	1
0	sekoru	1	8	prop1	1	dung	3	low	3	11	11	1	1
0	sekoru	1	8	prop1	1	dung	3	low	3	11	11	1	1
0	sekoru	1	8	prop1	1	dung	3	low	3	11	11	1	1
0	sekoru	1	8	prop1	1	dung	3	low	3	11	11	1	1
0	sekoru	1	8	prop1	1	dung	3	low	3	11	11	1	1
0	sekoru	1	8	prop1	1	dung	3	low	3	11	11	1	1
0	sekoru	1	8	prop1	1	dung	3	low	3	11	11	1	1
0	sekoru	1	8	prop1	1	dung	3	low	3	11	11	1	1
0	sekoru	1	8	prop1	1	dung	3	low	3	11	11	1	1
0	sekoru	1	8	prop1	1	dung	3	low	3	11	11	1	1
0	sekoru	1	8	prop1	1	dung	3	low	3	11	11	1	1
0	sekoru	1	8	prop1	1	dung	3	middle	2	10	10	1	1
0	sekoru	1	8	prop1	1	dung	3	middle	2	10	10	1	1
0	sekoru	1	8	prop1	1	dung	3	middle	2	10	10	1	1
0	sekoru	1	8	prop1	1	dung	3	middle	2	10	10	1	1
0	sekoru	1	8	prop1	1	dung	3	middle	2	10	10	1	1
0	sekoru	1	8	prop1	1	dung	3	middle	2	10	10	1	1
0	sekoru	1	8	prop1	1	dung	3	middle	2	10	10	1	1
0	sekoru	1	8	prop1	1	dung	3	middle	2	10	10	1	1
0	sekoru	1	8	prop1	1	dung	3	middle	2	10	10	1	1
0	sekoru	1	8	prop1	1	dung	3	middle	2	10	10	1	1
0	sekoru	1	8	prop1	1	paint	4	high	1	11	11	1	1
0	sekoru	1	8	prop1	1	paint	4	high	1	11	11	1	1
0	sekoru	1	8	prop1	1	paint	4	high	1	11	11	1	1
0	sekoru	1	8	prop1	1	paint	4	high	1	11	11	1	1
0	sekoru	1	8	prop1	1	paint	4	high	1	11	11	1	1
0	sekoru	1	8	prop1	1	paint	4	high	1	11	11	1	1
0	sekoru	1	8	prop1	1	paint	4	high	1	11	11	1	1
0	sekoru	1	8	prop1	1	paint	4	high	1	11	11	1	1
0	sekoru	1	8	prop1	1	paint	4	high	1	11	11	1	1
0	sekoru	1	8	prop1	1	paint	4	high	1	11	11	1	1
0	sekoru	1	8	prop1	1	paint	4	high	1	11	11	1	1
0	sekoru	1	8	prop1	1	paint	4	low	3	9	9	1	1
0	sekoru	1	8	prop1	1	paint	4	low	3	9	9	1	1
0	sekoru	1	8	prop1	1	paint	4	low	3	9	9	1	1
0	sekoru	1	8	prop1	1	paint	4	low	3	9	9	1	1
0	sekoru	1	8	prop1	1	paint	4	low	3	9	9	1	1
0	sekoru	1	8	prop1	1	paint	4	low	3	9	9	1	1
0	sekoru	1	8	prop1	1	paint	4	low	3	9	9	1	1
0	sekoru	1	8	prop1	1	paint	4	low	3	9	9	1	1
0	sekoru	1	8	prop1	1	paint	4	low	3	9	9	1	1
0	sekoru	1	8	prop1	1	paint	4	middle	2	10	10	1	1
0	sekoru	1	8	prop1	1	paint	4	middle	2	10	10	1	1
0	sekoru	1	8	prop1	1	paint	4	middle	2	10	10	1	1
0	sekoru	1	8	prop1	1	paint	4	middle	2	10	10	1	1
0	sekoru	1	8	prop1	1	paint	4	middle	2	10	10	1	1
0	sekoru	1	8	prop1	1	paint	4	middle	2	10	10	1	1
0	sekoru	1	8	prop1	1	paint	4	middle	2	10	10	1	1
0	sekoru	1	8	prop1	1	paint	4	middle	2	10	10	1	1
0	sekoru	1	8	prop1	1	paint	4	middle	2	10	10	1	1
0	sekoru	1	8	prop1	1	paint	4	middle	2	10	10	1	1
0	sekoru	1	8	prop1	1	rough	1	high	1	12	12	1	1
0	sekoru	1	8	prop1	1	rough	1	high	1	12	12	1	1
0	sekoru	1	8	prop1	1	rough	1	high	1	12	12	1	1
0	sekoru	1	8	prop1	1	rough	1	high	1	12	12	1	1
0	sekoru	1	8	prop1	1	rough	1	high	1	12	12	1	1
0	sekoru	1	8	prop1	1	rough	1	high	1	12	12	1	1
0	sekoru	1	8	prop1	1	rough	1	high	1	12	12	1	1
0	sekoru	1	8	prop1	1	rough	1	high	1	12	12	1	1
0	sekoru	1	8	prop1	1	rough	1	high	1	12	12	1	1
0	sekoru	1	8	prop1	1	rough	1	high	1	12	12	1	1
0	sekoru	1	8	prop1	1	rough	1	high	1	12	12	1	1
0	sekoru	1	8	prop1	1	rough	1	high	1	12	12	1	1
0	sekoru	1	8	prop1	1	rough	1	low	3	9	9	1	1
0	sekoru	1	8	prop1	1	rough	1	low	3	9	9	1	1
0	sekoru	1	8	prop1	1	rough	1	low	3	9	9	1	1
0	sekoru	1	8	prop1	1	rough	1	low	3	9	9	1	1
0	sekoru	1	8	prop1	1	rough	1	low	3	9	9	1	1
0	sekoru	1	8	prop1	1	rough	1	low	3	9	9	1	1
0	sekoru	1	8	prop1	1	rough	1	low	3	9	9	1	1
0	sekoru	1	8	prop1	1	rough	1	low	3	9	9	1	1
0	sekoru	1	8	prop1	1	rough	1	low	3	9	9	1	1
0	sekoru	1	8	prop1	1	rough	1	middle	2	10	10	1	1
0	sekoru	1	8	prop1	1	rough	1	middle	2	10	10	1	1
0	sekoru	1	8	prop1	1	rough	1	middle	2	10	10	1	1
0	sekoru	1	8	prop1	1	rough	1	middle	2	10	10	1	1
0	sekoru	1	8	prop1	1	rough	1	middle	2	10	10	1	1
0	sekoru	1	8	prop1	1	rough	1	middle	2	10	10	1	1
0	sekoru	1	8	prop1	1	rough	1	middle	2	10	10	1	1
0	sekoru	1	8	prop1	1	rough	1	middle	2	10	10	1	1
0	sekoru	1	8	prop1	1	rough	1	middle	2	10	10	1	1
0	sekoru	1	8	prop1	1	rough	1	middle	2	10	10	1	1
0	sekoru	1	8	prop1	1	smooth	2	high	1	10	10	1	1
0	sekoru	1	8	prop1	1	smooth	2	high	1	10	10	1	1
0	sekoru	1	8	prop1	1	smooth	2	high	1	10	10	1	1
0	sekoru	1	8	prop1	1	smooth	2	high	1	10	10	1	1
0	sekoru	1	8	prop1	1	smooth	2	high	1	10	10	1	1
0	sekoru	1	8	prop1	1	smooth	2	high	1	10	10	1	1
0	sekoru	1	8	prop1	1	smooth	2	high	1	10	10	1	1
0	sekoru	1	8	prop1	1	smooth	2	high	1	10	10	1	1
0	sekoru	1	8	prop1	1	smooth	2	high	1	10	10	1	1
0	sekoru	1	8	prop1	1	smooth	2	high	1	10	10	1	1
0	sekoru	1	8	prop1	1	smooth	2	low	3	11	11	1	1
0	sekoru	1	8	prop1	1	smooth	2	low	3	11	11	1	1
0	sekoru	1	8	prop1	1	smooth	2	low	3	11	11	1	1
0	sekoru	1	8	prop1	1	smooth	2	low	3	11	11	1	1
0	sekoru	1	8	prop1	1	smooth	2	low	3	11	11	1	1
0	sekoru	1	8	prop1	1	smooth	2	low	3	11	11	1	1
0	sekoru	1	8	prop1	1	smooth	2	low	3	11	11	1	1
0	sekoru	1	8	prop1	1	smooth	2	low	3	11	11	1	1
0	sekoru	1	8	prop1	1	smooth	2	low	3	11	11	1	1
0	sekoru	1	8	prop1	1	smooth	2	low	3	11	11	1	1
0	sekoru	1	8	prop1	1	smooth	2	low	3	11	11	1	1
0	sekoru	1	8	prop1	1	smooth	2	middle	2	10	10	1	1
0	sekoru	1	8	prop1	1	smooth	2	middle	2	10	10	1	1
0	sekoru	1	8	prop1	1	smooth	2	middle	2	10	10	1	1
0	sekoru	1	8	prop1	1	smooth	2	middle	2	10	10	1	1
0	sekoru	1	8	prop1	1	smooth	2	middle	2	10	10	1	1
0	sekoru	1	8	prop1	1	smooth	2	middle	2	10	10	1	1
0	sekoru	1	8	prop1	1	smooth	2	middle	2	10	10	1	1
0	sekoru	1	8	prop1	1	smooth	2	middle	2	10	10	1	1
0	sekoru	1	8	prop1	1	smooth	2	middle	2	10	10	1	1
0	sekoru	1	8	prop1	1	smooth	2	middle	2	10	10	1	1
0	sekoru	1	9	bendio	4	dung	3	high	1	10	10	1	1
0	sekoru	1	9	bendio	4	dung	3	high	1	10	10	1	1
0	sekoru	1	9	bendio	4	dung	3	high	1	10	10	1	1
0	sekoru	1	9	bendio	4	dung	3	high	1	10	10	1	1
0	sekoru	1	9	bendio	4	dung	3	high	1	10	10	1	1
0	sekoru	1	9	bendio	4	dung	3	high	1	10	10	1	1
0	sekoru	1	9	bendio	4	dung	3	high	1	10	10	1	1
0	sekoru	1	9	bendio	4	dung	3	high	1	10	10	1	1
0	sekoru	1	9	bendio	4	dung	3	high	1	10	10	1	1
0	sekoru	1	9	bendio	4	dung	3	high	1	10	10	1	1
0	sekoru	1	9	bendio	4	dung	3	low	3	10	10	1	1
0	sekoru	1	9	bendio	4	dung	3	low	3	10	10	1	1
0	sekoru	1	9	bendio	4	dung	3	low	3	10	10	1	1
0	sekoru	1	9	bendio	4	dung	3	low	3	10	10	1	1
0	sekoru	1	9	bendio	4	dung	3	low	3	10	10	1	1
0	sekoru	1	9	bendio	4	dung	3	low	3	10	10	1	1
0	sekoru	1	9	bendio	4	dung	3	low	3	10	10	1	1
0	sekoru	1	9	bendio	4	dung	3	low	3	10	10	1	1
0	sekoru	1	9	bendio	4	dung	3	low	3	10	10	1	1
0	sekoru	1	9	bendio	4	dung	3	low	3	10	10	1	1
0	sekoru	1	9	bendio	4	dung	3	middle	2	10	10	1	1
0	sekoru	1	9	bendio	4	dung	3	middle	2	10	10	1	1
0	sekoru	1	9	bendio	4	dung	3	middle	2	10	10	1	1
0	sekoru	1	9	bendio	4	dung	3	middle	2	10	10	1	1
0	sekoru	1	9	bendio	4	dung	3	middle	2	10	10	1	1
0	sekoru	1	9	bendio	4	dung	3	middle	2	10	10	1	1
0	sekoru	1	9	bendio	4	dung	3	middle	2	10	10	1	1
0	sekoru	1	9	bendio	4	dung	3	middle	2	10	10	1	1
0	sekoru	1	9	bendio	4	dung	3	middle	2	10	10	1	1
0	sekoru	1	9	bendio	4	dung	3	middle	2	10	10	1	1
0	sekoru	1	9	bendio	4	paint	4	high	1	10	10	1	1
0	sekoru	1	9	bendio	4	paint	4	high	1	10	10	1	1
0	sekoru	1	9	bendio	4	paint	4	high	1	10	10	1	1
0	sekoru	1	9	bendio	4	paint	4	high	1	10	10	1	1
0	sekoru	1	9	bendio	4	paint	4	high	1	10	10	1	1
0	sekoru	1	9	bendio	4	paint	4	high	1	10	10	1	1
0	sekoru	1	9	bendio	4	paint	4	high	1	10	10	1	1
0	sekoru	1	9	bendio	4	paint	4	high	1	10	10	1	1
0	sekoru	1	9	bendio	4	paint	4	high	1	10	10	1	1
0	sekoru	1	9	bendio	4	paint	4	high	1	10	10	1	1
0	sekoru	1	9	bendio	4	paint	4	low	3	9	9	1	1
0	sekoru	1	9	bendio	4	paint	4	low	3	9	9	1	1
0	sekoru	1	9	bendio	4	paint	4	low	3	9	9	1	1
0	sekoru	1	9	bendio	4	paint	4	low	3	9	9	1	1
0	sekoru	1	9	bendio	4	paint	4	low	3	9	9	1	1
0	sekoru	1	9	bendio	4	paint	4	low	3	9	9	1	1
0	sekoru	1	9	bendio	4	paint	4	low	3	9	9	1	1
0	sekoru	1	9	bendio	4	paint	4	low	3	9	9	1	1
0	sekoru	1	9	bendio	4	paint	4	low	3	9	9	1	1
0	sekoru	1	9	bendio	4	paint	4	middle	2	11	11	1	1
0	sekoru	1	9	bendio	4	paint	4	middle	2	11	11	1	1
0	sekoru	1	9	bendio	4	paint	4	middle	2	11	11	1	1
0	sekoru	1	9	bendio	4	paint	4	middle	2	11	11	1	1
0	sekoru	1	9	bendio	4	paint	4	middle	2	11	11	1	1
0	sekoru	1	9	bendio	4	paint	4	middle	2	11	11	1	1
0	sekoru	1	9	bendio	4	paint	4	middle	2	11	11	1	1
0	sekoru	1	9	bendio	4	paint	4	middle	2	11	11	1	1
0	sekoru	1	9	bendio	4	paint	4	middle	2	11	11	1	1
0	sekoru	1	9	bendio	4	paint	4	middle	2	11	11	1	1
0	sekoru	1	9	bendio	4	paint	4	middle	2	11	11	1	1
0	sekoru	1	9	bendio	4	rough	1	high	1	10	10	1	1
0	sekoru	1	9	bendio	4	rough	1	high	1	10	10	1	1
0	sekoru	1	9	bendio	4	rough	1	high	1	10	10	1	1
0	sekoru	1	9	bendio	4	rough	1	high	1	10	10	1	1
0	sekoru	1	9	bendio	4	rough	1	high	1	10	10	1	1
0	sekoru	1	9	bendio	4	rough	1	high	1	10	10	1	1
0	sekoru	1	9	bendio	4	rough	1	high	1	10	10	1	1
0	sekoru	1	9	bendio	4	rough	1	high	1	10	10	1	1
0	sekoru	1	9	bendio	4	rough	1	high	1	10	10	1	1
0	sekoru	1	9	bendio	4	rough	1	high	1	10	10	1	1
0	sekoru	1	9	bendio	4	smooth	2	high	1	11	11	1	1
0	sekoru	1	9	bendio	4	smooth	2	high	1	11	11	1	1
0	sekoru	1	9	bendio	4	smooth	2	high	1	11	11	1	1
0	sekoru	1	9	bendio	4	smooth	2	high	1	11	11	1	1
0	sekoru	1	9	bendio	4	smooth	2	high	1	11	11	1	1
0	sekoru	1	9	bendio	4	smooth	2	high	1	11	11	1	1
0	sekoru	1	9	bendio	4	smooth	2	high	1	11	11	1	1
0	sekoru	1	9	bendio	4	smooth	2	high	1	11	11	1	1
0	sekoru	1	9	bendio	4	smooth	2	high	1	11	11	1	1
0	sekoru	1	9	bendio	4	smooth	2	high	1	11	11	1	1
0	sekoru	1	9	bendio	4	smooth	2	high	1	11	11	1	1
0	sekoru	1	9	bendio	4	smooth	2	middle	2	11	11	1	1
0	sekoru	1	9	bendio	4	smooth	2	middle	2	11	11	1	1
0	sekoru	1	9	bendio	4	smooth	2	middle	2	11	11	1	1
0	sekoru	1	9	bendio	4	smooth	2	middle	2	11	11	1	1
0	sekoru	1	9	bendio	4	smooth	2	middle	2	11	11	1	1
0	sekoru	1	9	bendio	4	smooth	2	middle	2	11	11	1	1
0	sekoru	1	9	bendio	4	smooth	2	middle	2	11	11	1	1
0	sekoru	1	9	bendio	4	smooth	2	middle	2	11	11	1	1
0	sekoru	1	9	bendio	4	smooth	2	middle	2	11	11	1	1
0	sekoru	1	9	bendio	4	smooth	2	middle	2	11	11	1	1
0	sekoru	1	9	bendio	4	smooth	2	middle	2	11	11	1	1
1	sekoru	1	1	prop2	2	dung	3	high	1	11	11	1	1
1	sekoru	1	1	prop2	2	dung	3	high	1	11	11	1	1
1	sekoru	1	1	prop2	2	dung	3	high	1	11	11	1	1
1	sekoru	1	1	prop2	2	dung	3	high	1	11	11	1	1
1	sekoru	1	1	prop2	2	dung	3	high	1	11	11	1	1
1	sekoru	1	1	prop2	2	dung	3	high	1	11	11	1	1
1	sekoru	1	1	prop2	2	dung	3	high	1	11	11	1	1
1	sekoru	1	1	prop2	2	dung	3	high	1	11	11	1	1
1	sekoru	1	1	prop2	2	dung	3	high	1	11	11	1	1
1	sekoru	1	1	prop2	2	dung	3	high	1	11	11	1	1
1	sekoru	1	1	prop2	2	dung	3	high	1	11	11	1	1
1	sekoru	1	1	prop2	2	dung	3	low	3	10	10	1	1
1	sekoru	1	1	prop2	2	dung	3	low	3	10	10	1	1
1	sekoru	1	1	prop2	2	dung	3	low	3	10	10	1	1
1	sekoru	1	1	prop2	2	dung	3	low	3	10	10	1	1
1	sekoru	1	1	prop2	2	dung	3	low	3	10	10	1	1
1	sekoru	1	1	prop2	2	dung	3	low	3	10	10	1	1
1	sekoru	1	1	prop2	2	dung	3	low	3	10	10	1	1
1	sekoru	1	1	prop2	2	dung	3	low	3	10	10	1	1
1	sekoru	1	1	prop2	2	dung	3	low	3	10	10	1	1
1	sekoru	1	1	prop2	2	dung	3	low	3	10	10	1	1
1	sekoru	1	1	prop2	2	dung	3	middle	2	10	10	1	1
1	sekoru	1	1	prop2	2	dung	3	middle	2	10	10	1	1
1	sekoru	1	1	prop2	2	dung	3	middle	2	10	10	1	1
1	sekoru	1	1	prop2	2	dung	3	middle	2	10	10	1	1
1	sekoru	1	1	prop2	2	dung	3	middle	2	10	10	1	1
1	sekoru	1	1	prop2	2	dung	3	middle	2	10	10	1	1
1	sekoru	1	1	prop2	2	dung	3	middle	2	10	10	1	1
1	sekoru	1	1	prop2	2	dung	3	middle	2	10	10	1	1
1	sekoru	1	1	prop2	2	dung	3	middle	2	10	10	1	1
1	sekoru	1	1	prop2	2	dung	3	middle	2	10	10	1	1
1	sekoru	1	1	prop2	2	paint	4	high	1	10	10	1	1
1	sekoru	1	1	prop2	2	paint	4	high	1	10	10	1	1
1	sekoru	1	1	prop2	2	paint	4	high	1	10	10	1	1
1	sekoru	1	1	prop2	2	paint	4	high	1	10	10	1	1
1	sekoru	1	1	prop2	2	paint	4	high	1	10	10	1	1
1	sekoru	1	1	prop2	2	paint	4	high	1	10	10	1	1
1	sekoru	1	1	prop2	2	paint	4	high	1	10	10	1	1
1	sekoru	1	1	prop2	2	paint	4	high	1	10	10	1	1
1	sekoru	1	1	prop2	2	paint	4	high	1	10	10	1	1
1	sekoru	1	1	prop2	2	paint	4	high	1	10	10	1	1
1	sekoru	1	1	prop2	2	paint	4	low	3	11	11	1	1
1	sekoru	1	1	prop2	2	paint	4	low	3	11	11	1	1
1	sekoru	1	1	prop2	2	paint	4	low	3	11	11	1	1
1	sekoru	1	1	prop2	2	paint	4	low	3	11	11	1	1
1	sekoru	1	1	prop2	2	paint	4	low	3	11	11	1	1
1	sekoru	1	1	prop2	2	paint	4	low	3	11	11	1	1
1	sekoru	1	1	prop2	2	paint	4	low	3	11	11	1	1
1	sekoru	1	1	prop2	2	paint	4	low	3	11	11	1	1
1	sekoru	1	1	prop2	2	paint	4	low	3	11	11	1	1
1	sekoru	1	1	prop2	2	paint	4	low	3	11	11	1	1
1	sekoru	1	1	prop2	2	paint	4	low	3	11	11	1	1
1	sekoru	1	1	prop2	2	paint	4	middle	2	11	11	1	1
1	sekoru	1	1	prop2	2	paint	4	middle	2	11	11	1	1
1	sekoru	1	1	prop2	2	paint	4	middle	2	11	11	1	1
1	sekoru	1	1	prop2	2	paint	4	middle	2	11	11	1	1
1	sekoru	1	1	prop2	2	paint	4	middle	2	11	11	1	1
1	sekoru	1	1	prop2	2	paint	4	middle	2	11	11	1	1
1	sekoru	1	1	prop2	2	paint	4	middle	2	11	11	1	1
1	sekoru	1	1	prop2	2	paint	4	middle	2	11	11	1	1
1	sekoru	1	1	prop2	2	paint	4	middle	2	11	11	1	1
1	sekoru	1	1	prop2	2	paint	4	middle	2	11	11	1	1
1	sekoru	1	1	prop2	2	paint	4	middle	2	11	11	1	1
1	sekoru	1	1	prop2	2	rough	1	high	1	10	10	1	1
1	sekoru	1	1	prop2	2	rough	1	high	1	10	10	1	1
1	sekoru	1	1	prop2	2	rough	1	high	1	10	10	1	1
1	sekoru	1	1	prop2	2	rough	1	high	1	10	10	1	1
1	sekoru	1	1	prop2	2	rough	1	high	1	10	10	1	1
1	sekoru	1	1	prop2	2	rough	1	high	1	10	10	1	1
1	sekoru	1	1	prop2	2	rough	1	high	1	10	10	1	1
1	sekoru	1	1	prop2	2	rough	1	high	1	10	10	1	1
1	sekoru	1	1	prop2	2	rough	1	high	1	10	10	1	1
1	sekoru	1	1	prop2	2	rough	1	high	1	10	10	1	1
1	sekoru	1	1	prop2	2	rough	1	low	3	10	10	1	1
1	sekoru	1	1	prop2	2	rough	1	low	3	10	10	1	1
1	sekoru	1	1	prop2	2	rough	1	low	3	10	10	1	1
1	sekoru	1	1	prop2	2	rough	1	low	3	10	10	1	1
1	sekoru	1	1	prop2	2	rough	1	low	3	10	10	1	1
1	sekoru	1	1	prop2	2	rough	1	low	3	10	10	1	1
1	sekoru	1	1	prop2	2	rough	1	low	3	10	10	1	1
1	sekoru	1	1	prop2	2	rough	1	low	3	10	10	1	1
1	sekoru	1	1	prop2	2	rough	1	low	3	10	10	1	1
1	sekoru	1	1	prop2	2	rough	1	low	3	10	10	1	1
1	sekoru	1	1	prop2	2	rough	1	middle	2	10	10	1	1
1	sekoru	1	1	prop2	2	rough	1	middle	2	10	10	1	1
1	sekoru	1	1	prop2	2	rough	1	middle	2	10	10	1	1
1	sekoru	1	1	prop2	2	rough	1	middle	2	10	10	1	1
1	sekoru	1	1	prop2	2	rough	1	middle	2	10	10	1	1
1	sekoru	1	1	prop2	2	rough	1	middle	2	10	10	1	1
1	sekoru	1	1	prop2	2	rough	1	middle	2	10	10	1	1
1	sekoru	1	1	prop2	2	rough	1	middle	2	10	10	1	1
1	sekoru	1	1	prop2	2	rough	1	middle	2	10	10	1	1
1	sekoru	1	1	prop2	2	rough	1	middle	2	10	10	1	1
1	sekoru	1	1	prop2	2	smooth	2	high	1	12	12	1	1
1	sekoru	1	1	prop2	2	smooth	2	high	1	12	12	1	1
1	sekoru	1	1	prop2	2	smooth	2	high	1	12	12	1	1
1	sekoru	1	1	prop2	2	smooth	2	high	1	12	12	1	1
1	sekoru	1	1	prop2	2	smooth	2	high	1	12	12	1	1
1	sekoru	1	1	prop2	2	smooth	2	high	1	12	12	1	1
1	sekoru	1	1	prop2	2	smooth	2	high	1	12	12	1	1
1	sekoru	1	1	prop2	2	smooth	2	high	1	12	12	1	1
1	sekoru	1	1	prop2	2	smooth	2	high	1	12	12	1	1
1	sekoru	1	1	prop2	2	smooth	2	high	1	12	12	1	1
1	sekoru	1	1	prop2	2	smooth	2	high	1	12	12	1	1
1	sekoru	1	1	prop2	2	smooth	2	high	1	12	12	1	1
1	sekoru	1	1	prop2	2	smooth	2	low	3	10	10	1	1
1	sekoru	1	1	prop2	2	smooth	2	low	3	10	10	1	1
1	sekoru	1	1	prop2	2	smooth	2	low	3	10	10	1	1
1	sekoru	1	1	prop2	2	smooth	2	low	3	10	10	1	1
1	sekoru	1	1	prop2	2	smooth	2	low	3	10	10	1	1
1	sekoru	1	1	prop2	2	smooth	2	low	3	10	10	1	1
1	sekoru	1	1	prop2	2	smooth	2	low	3	10	10	1	1
1	sekoru	1	1	prop2	2	smooth	2	low	3	10	10	1	1
1	sekoru	1	1	prop2	2	smooth	2	low	3	10	10	1	1
1	sekoru	1	1	prop2	2	smooth	2	low	3	10	10	1	1
1	sekoru	1	1	prop2	2	smooth	2	middle	2	10	10	1	1
1	sekoru	1	1	prop2	2	smooth	2	middle	2	10	10	1	1
1	sekoru	1	1	prop2	2	smooth	2	middle	2	10	10	1	1
1	sekoru	1	1	prop2	2	smooth	2	middle	2	10	10	1	1
1	sekoru	1	1	prop2	2	smooth	2	middle	2	10	10	1	1
1	sekoru	1	1	prop2	2	smooth	2	middle	2	10	10	1	1
1	sekoru	1	1	prop2	2	smooth	2	middle	2	10	10	1	1
1	sekoru	1	1	prop2	2	smooth	2	middle	2	10	10	1	1
1	sekoru	1	1	prop2	2	smooth	2	middle	2	10	10	1	1
1	sekoru	1	1	prop2	2	smooth	2	middle	2	10	10	1	1
1	sekoru	1	2	actel	3	dung	3	high	1	11	11	1	1
1	sekoru	1	2	actel	3	dung	3	high	1	11	11	1	1
1	sekoru	1	2	actel	3	dung	3	high	1	11	11	1	1
1	sekoru	1	2	actel	3	dung	3	high	1	11	11	1	1
1	sekoru	1	2	actel	3	dung	3	high	1	11	11	1	1
1	sekoru	1	2	actel	3	dung	3	high	1	11	11	1	1
1	sekoru	1	2	actel	3	dung	3	high	1	11	11	1	1
1	sekoru	1	2	actel	3	dung	3	high	1	11	11	1	1
1	sekoru	1	2	actel	3	dung	3	high	1	11	11	1	1
1	sekoru	1	2	actel	3	dung	3	high	1	11	11	1	1
1	sekoru	1	2	actel	3	dung	3	high	1	11	11	1	1
1	sekoru	1	2	actel	3	dung	3	low	3	10	10	1	1
1	sekoru	1	2	actel	3	dung	3	low	3	10	10	1	1
1	sekoru	1	2	actel	3	dung	3	low	3	10	10	1	1
1	sekoru	1	2	actel	3	dung	3	low	3	10	10	1	1
1	sekoru	1	2	actel	3	dung	3	low	3	10	10	1	1
1	sekoru	1	2	actel	3	dung	3	low	3	10	10	1	1
1	sekoru	1	2	actel	3	dung	3	low	3	10	10	1	1
1	sekoru	1	2	actel	3	dung	3	low	3	10	10	1	1
1	sekoru	1	2	actel	3	dung	3	low	3	10	10	1	1
1	sekoru	1	2	actel	3	dung	3	low	3	10	10	1	1
1	sekoru	1	2	actel	3	dung	3	middle	2	11	11	1	1
1	sekoru	1	2	actel	3	dung	3	middle	2	11	11	1	1
1	sekoru	1	2	actel	3	dung	3	middle	2	11	11	1	1
1	sekoru	1	2	actel	3	dung	3	middle	2	11	11	1	1
1	sekoru	1	2	actel	3	dung	3	middle	2	11	11	1	1
1	sekoru	1	2	actel	3	dung	3	middle	2	11	11	1	1
1	sekoru	1	2	actel	3	dung	3	middle	2	11	11	1	1
1	sekoru	1	2	actel	3	dung	3	middle	2	11	11	1	1
1	sekoru	1	2	actel	3	dung	3	middle	2	11	11	1	1
1	sekoru	1	2	actel	3	dung	3	middle	2	11	11	1	1
1	sekoru	1	2	actel	3	dung	3	middle	2	11	11	1	1
1	sekoru	1	2	actel	3	paint	4	high	1	10	10	1	1
1	sekoru	1	2	actel	3	paint	4	high	1	10	10	1	1
1	sekoru	1	2	actel	3	paint	4	high	1	10	10	1	1
1	sekoru	1	2	actel	3	paint	4	high	1	10	10	1	1
1	sekoru	1	2	actel	3	paint	4	high	1	10	10	1	1
1	sekoru	1	2	actel	3	paint	4	high	1	10	10	1	1
1	sekoru	1	2	actel	3	paint	4	high	1	10	10	1	1
1	sekoru	1	2	actel	3	paint	4	high	1	10	10	1	1
1	sekoru	1	2	actel	3	paint	4	high	1	10	10	1	1
1	sekoru	1	2	actel	3	paint	4	high	1	10	10	1	1
1	sekoru	1	2	actel	3	paint	4	low	3	10	10	1	1
1	sekoru	1	2	actel	3	paint	4	low	3	10	10	1	1
1	sekoru	1	2	actel	3	paint	4	low	3	10	10	1	1
1	sekoru	1	2	actel	3	paint	4	low	3	10	10	1	1
1	sekoru	1	2	actel	3	paint	4	low	3	10	10	1	1
1	sekoru	1	2	actel	3	paint	4	low	3	10	10	1	1
1	sekoru	1	2	actel	3	paint	4	low	3	10	10	1	1
1	sekoru	1	2	actel	3	paint	4	low	3	10	10	1	1
1	sekoru	1	2	actel	3	paint	4	low	3	10	10	1	1
1	sekoru	1	2	actel	3	paint	4	low	3	10	10	1	1
1	sekoru	1	2	actel	3	paint	4	middle	2	10	10	1	1
1	sekoru	1	2	actel	3	paint	4	middle	2	10	10	1	1
1	sekoru	1	2	actel	3	paint	4	middle	2	10	10	1	1
1	sekoru	1	2	actel	3	paint	4	middle	2	10	10	1	1
1	sekoru	1	2	actel	3	paint	4	middle	2	10	10	1	1
1	sekoru	1	2	actel	3	paint	4	middle	2	10	10	1	1
1	sekoru	1	2	actel	3	paint	4	middle	2	10	10	1	1
1	sekoru	1	2	actel	3	paint	4	middle	2	10	10	1	1
1	sekoru	1	2	actel	3	paint	4	middle	2	10	10	1	1
1	sekoru	1	2	actel	3	paint	4	middle	2	10	10	1	1
1	sekoru	1	2	actel	3	rough	1	high	1	11	11	1	1
1	sekoru	1	2	actel	3	rough	1	high	1	11	11	1	1
1	sekoru	1	2	actel	3	rough	1	high	1	11	11	1	1
1	sekoru	1	2	actel	3	rough	1	high	1	11	11	1	1
1	sekoru	1	2	actel	3	rough	1	high	1	11	11	1	1
1	sekoru	1	2	actel	3	rough	1	high	1	11	11	1	1
1	sekoru	1	2	actel	3	rough	1	high	1	11	11	1	1
1	sekoru	1	2	actel	3	rough	1	high	1	11	11	1	1
1	sekoru	1	2	actel	3	rough	1	high	1	11	11	1	1
1	sekoru	1	2	actel	3	rough	1	high	1	11	11	1	1
1	sekoru	1	2	actel	3	rough	1	high	1	11	11	1	1
1	sekoru	1	2	actel	3	rough	1	middle	2	10	10	1	1
1	sekoru	1	2	actel	3	rough	1	middle	2	10	10	1	1
1	sekoru	1	2	actel	3	rough	1	middle	2	10	10	1	1
1	sekoru	1	2	actel	3	rough	1	middle	2	10	10	1	1
1	sekoru	1	2	actel	3	rough	1	middle	2	10	10	1	1
1	sekoru	1	2	actel	3	rough	1	middle	2	10	10	1	1
1	sekoru	1	2	actel	3	rough	1	middle	2	10	10	1	1
1	sekoru	1	2	actel	3	rough	1	middle	2	10	10	1	1
1	sekoru	1	2	actel	3	rough	1	middle	2	10	10	1	1
1	sekoru	1	2	actel	3	rough	1	middle	2	10	10	1	1
1	sekoru	1	2	actel	3	smooth	2	high	1	10	10	1	1
1	sekoru	1	2	actel	3	smooth	2	high	1	10	10	1	1
1	sekoru	1	2	actel	3	smooth	2	high	1	10	10	1	1
1	sekoru	1	2	actel	3	smooth	2	high	1	10	10	1	1
1	sekoru	1	2	actel	3	smooth	2	high	1	10	10	1	1
1	sekoru	1	2	actel	3	smooth	2	high	1	10	10	1	1
1	sekoru	1	2	actel	3	smooth	2	high	1	10	10	1	1
1	sekoru	1	2	actel	3	smooth	2	high	1	10	10	1	1
1	sekoru	1	2	actel	3	smooth	2	high	1	10	10	1	1
1	sekoru	1	2	actel	3	smooth	2	high	1	10	10	1	1
1	sekoru	1	2	actel	3	smooth	2	low	3	11	11	1	1
1	sekoru	1	2	actel	3	smooth	2	low	3	11	11	1	1
1	sekoru	1	2	actel	3	smooth	2	low	3	11	11	1	1
1	sekoru	1	2	actel	3	smooth	2	low	3	11	11	1	1
1	sekoru	1	2	actel	3	smooth	2	low	3	11	11	1	1
1	sekoru	1	2	actel	3	smooth	2	low	3	11	11	1	1
1	sekoru	1	2	actel	3	smooth	2	low	3	11	11	1	1
1	sekoru	1	2	actel	3	smooth	2	low	3	11	11	1	1
1	sekoru	1	2	actel	3	smooth	2	low	3	11	11	1	1
1	sekoru	1	2	actel	3	smooth	2	low	3	11	11	1	1
1	sekoru	1	2	actel	3	smooth	2	low	3	11	11	1	1
1	sekoru	1	2	actel	3	smooth	2	middle	2	10	10	1	1
1	sekoru	1	2	actel	3	smooth	2	middle	2	10	10	1	1
1	sekoru	1	2	actel	3	smooth	2	middle	2	10	10	1	1
1	sekoru	1	2	actel	3	smooth	2	middle	2	10	10	1	1
1	sekoru	1	2	actel	3	smooth	2	middle	2	10	10	1	1
1	sekoru	1	2	actel	3	smooth	2	middle	2	10	10	1	1
1	sekoru	1	2	actel	3	smooth	2	middle	2	10	10	1	1
1	sekoru	1	2	actel	3	smooth	2	middle	2	10	10	1	1
1	sekoru	1	2	actel	3	smooth	2	middle	2	10	10	1	1
1	sekoru	1	2	actel	3	smooth	2	middle	2	10	10	1	1
1	sekoru	1	3	prop1	1	dung	3	low	3	10	10	1	1
1	sekoru	1	3	prop1	1	dung	3	low	3	10	10	1	1
1	sekoru	1	3	prop1	1	dung	3	low	3	10	10	1	1
1	sekoru	1	3	prop1	1	dung	3	low	3	10	10	1	1
1	sekoru	1	3	prop1	1	dung	3	low	3	10	10	1	1
1	sekoru	1	3	prop1	1	dung	3	low	3	10	10	1	1
1	sekoru	1	3	prop1	1	dung	3	low	3	10	10	1	1
1	sekoru	1	3	prop1	1	dung	3	low	3	10	10	1	1
1	sekoru	1	3	prop1	1	dung	3	low	3	10	10	1	1
1	sekoru	1	3	prop1	1	dung	3	low	3	10	10	1	1
1	sekoru	1	3	prop1	1	paint	4	high	1	10	10	1	1
1	sekoru	1	3	prop1	1	paint	4	high	1	10	10	1	1
1	sekoru	1	3	prop1	1	paint	4	high	1	10	10	1	1
1	sekoru	1	3	prop1	1	paint	4	high	1	10	10	1	1
1	sekoru	1	3	prop1	1	paint	4	high	1	10	10	1	1
1	sekoru	1	3	prop1	1	paint	4	high	1	10	10	1	1
1	sekoru	1	3	prop1	1	paint	4	high	1	10	10	1	1
1	sekoru	1	3	prop1	1	paint	4	high	1	10	10	1	1
1	sekoru	1	3	prop1	1	paint	4	high	1	10	10	1	1
1	sekoru	1	3	prop1	1	paint	4	high	1	10	10	1	1
1	sekoru	1	3	prop1	1	paint	4	low	3	10	10	1	1
1	sekoru	1	3	prop1	1	paint	4	low	3	10	10	1	1
1	sekoru	1	3	prop1	1	paint	4	low	3	10	10	1	1
1	sekoru	1	3	prop1	1	paint	4	low	3	10	10	1	1
1	sekoru	1	3	prop1	1	paint	4	low	3	10	10	1	1
1	sekoru	1	3	prop1	1	paint	4	low	3	10	10	1	1
1	sekoru	1	3	prop1	1	paint	4	low	3	10	10	1	1
1	sekoru	1	3	prop1	1	paint	4	low	3	10	10	1	1
1	sekoru	1	3	prop1	1	paint	4	low	3	10	10	1	1
1	sekoru	1	3	prop1	1	paint	4	low	3	10	10	1	1
1	sekoru	1	3	prop1	1	paint	4	middle	2	10	10	1	1
1	sekoru	1	3	prop1	1	paint	4	middle	2	10	10	1	1
1	sekoru	1	3	prop1	1	paint	4	middle	2	10	10	1	1
1	sekoru	1	3	prop1	1	paint	4	middle	2	10	10	1	1
1	sekoru	1	3	prop1	1	paint	4	middle	2	10	10	1	1
1	sekoru	1	3	prop1	1	paint	4	middle	2	10	10	1	1
1	sekoru	1	3	prop1	1	paint	4	middle	2	10	10	1	1
1	sekoru	1	3	prop1	1	paint	4	middle	2	10	10	1	1
1	sekoru	1	3	prop1	1	paint	4	middle	2	10	10	1	1
1	sekoru	1	3	prop1	1	paint	4	middle	2	10	10	1	1
1	sekoru	1	3	prop1	1	rough	1	high	1	10	10	1	1
1	sekoru	1	3	prop1	1	rough	1	high	1	10	10	1	1
1	sekoru	1	3	prop1	1	rough	1	high	1	10	10	1	1
1	sekoru	1	3	prop1	1	rough	1	high	1	10	10	1	1
1	sekoru	1	3	prop1	1	rough	1	high	1	10	10	1	1
1	sekoru	1	3	prop1	1	rough	1	high	1	10	10	1	1
1	sekoru	1	3	prop1	1	rough	1	high	1	10	10	1	1
1	sekoru	1	3	prop1	1	rough	1	high	1	10	10	1	1
1	sekoru	1	3	prop1	1	rough	1	high	1	10	10	1	1
1	sekoru	1	3	prop1	1	rough	1	high	1	10	10	1	1
1	sekoru	1	3	prop1	1	smooth	2	low	3	10	10	1	1
1	sekoru	1	3	prop1	1	smooth	2	low	3	10	10	1	1
1	sekoru	1	3	prop1	1	smooth	2	low	3	10	10	1	1
1	sekoru	1	3	prop1	1	smooth	2	low	3	10	10	1	1
1	sekoru	1	3	prop1	1	smooth	2	low	3	10	10	1	1
1	sekoru	1	3	prop1	1	smooth	2	low	3	10	10	1	1
1	sekoru	1	3	prop1	1	smooth	2	low	3	10	10	1	1
1	sekoru	1	3	prop1	1	smooth	2	low	3	10	10	1	1
1	sekoru	1	3	prop1	1	smooth	2	low	3	10	10	1	1
1	sekoru	1	3	prop1	1	smooth	2	low	3	10	10	1	1
1	sekoru	1	3	prop1	1	smooth	2	middle	2	10	10	1	1
1	sekoru	1	3	prop1	1	smooth	2	middle	2	10	10	1	1
1	sekoru	1	3	prop1	1	smooth	2	middle	2	10	10	1	1
1	sekoru	1	3	prop1	1	smooth	2	middle	2	10	10	1	1
1	sekoru	1	3	prop1	1	smooth	2	middle	2	10	10	1	1
1	sekoru	1	3	prop1	1	smooth	2	middle	2	10	10	1	1
1	sekoru	1	3	prop1	1	smooth	2	middle	2	10	10	1	1
1	sekoru	1	3	prop1	1	smooth	2	middle	2	10	10	1	1
1	sekoru	1	3	prop1	1	smooth	2	middle	2	10	10	1	1
1	sekoru	1	3	prop1	1	smooth	2	middle	2	10	10	1	1
1	sekoru	1	4	bendio	4	dung	3	low	3	11	11	1	1
1	sekoru	1	4	bendio	4	dung	3	low	3	11	11	1	1
1	sekoru	1	4	bendio	4	dung	3	low	3	11	11	1	1
1	sekoru	1	4	bendio	4	dung	3	low	3	11	11	1	1
1	sekoru	1	4	bendio	4	dung	3	low	3	11	11	1	1
1	sekoru	1	4	bendio	4	dung	3	low	3	11	11	1	1
1	sekoru	1	4	bendio	4	dung	3	low	3	11	11	1	1
1	sekoru	1	4	bendio	4	dung	3	low	3	11	11	1	1
1	sekoru	1	4	bendio	4	dung	3	low	3	11	11	1	1
1	sekoru	1	4	bendio	4	dung	3	low	3	11	11	1	1
1	sekoru	1	4	bendio	4	dung	3	low	3	11	11	1	1
1	sekoru	1	4	bendio	4	dung	3	middle	2	10	10	1	1
1	sekoru	1	4	bendio	4	dung	3	middle	2	10	10	1	1
1	sekoru	1	4	bendio	4	dung	3	middle	2	10	10	1	1
1	sekoru	1	4	bendio	4	dung	3	middle	2	10	10	1	1
1	sekoru	1	4	bendio	4	dung	3	middle	2	10	10	1	1
1	sekoru	1	4	bendio	4	dung	3	middle	2	10	10	1	1
1	sekoru	1	4	bendio	4	dung	3	middle	2	10	10	1	1
1	sekoru	1	4	bendio	4	dung	3	middle	2	10	10	1	1
1	sekoru	1	4	bendio	4	dung	3	middle	2	10	10	1	1
1	sekoru	1	4	bendio	4	dung	3	middle	2	10	10	1	1
1	sekoru	1	4	bendio	4	paint	4	high	1	10	10	1	1
1	sekoru	1	4	bendio	4	paint	4	high	1	10	10	1	1
1	sekoru	1	4	bendio	4	paint	4	high	1	10	10	1	1
1	sekoru	1	4	bendio	4	paint	4	high	1	10	10	1	1
1	sekoru	1	4	bendio	4	paint	4	high	1	10	10	1	1
1	sekoru	1	4	bendio	4	paint	4	high	1	10	10	1	1
1	sekoru	1	4	bendio	4	paint	4	high	1	10	10	1	1
1	sekoru	1	4	bendio	4	paint	4	high	1	10	10	1	1
1	sekoru	1	4	bendio	4	paint	4	high	1	10	10	1	1
1	sekoru	1	4	bendio	4	paint	4	high	1	10	10	1	1
1	sekoru	1	4	bendio	4	paint	4	low	3	10	10	1	1
1	sekoru	1	4	bendio	4	paint	4	low	3	10	10	1	1
1	sekoru	1	4	bendio	4	paint	4	low	3	10	10	1	1
1	sekoru	1	4	bendio	4	paint	4	low	3	10	10	1	1
1	sekoru	1	4	bendio	4	paint	4	low	3	10	10	1	1
1	sekoru	1	4	bendio	4	paint	4	low	3	10	10	1	1
1	sekoru	1	4	bendio	4	paint	4	low	3	10	10	1	1
1	sekoru	1	4	bendio	4	paint	4	low	3	10	10	1	1
1	sekoru	1	4	bendio	4	paint	4	low	3	10	10	1	1
1	sekoru	1	4	bendio	4	paint	4	low	3	10	10	1	1
1	sekoru	1	4	bendio	4	paint	4	middle	2	10	10	1	1
1	sekoru	1	4	bendio	4	paint	4	middle	2	10	10	1	1
1	sekoru	1	4	bendio	4	paint	4	middle	2	10	10	1	1
1	sekoru	1	4	bendio	4	paint	4	middle	2	10	10	1	1
1	sekoru	1	4	bendio	4	paint	4	middle	2	10	10	1	1
1	sekoru	1	4	bendio	4	paint	4	middle	2	10	10	1	1
1	sekoru	1	4	bendio	4	paint	4	middle	2	10	10	1	1
1	sekoru	1	4	bendio	4	paint	4	middle	2	10	10	1	1
1	sekoru	1	4	bendio	4	paint	4	middle	2	10	10	1	1
1	sekoru	1	4	bendio	4	paint	4	middle	2	10	10	1	1
1	sekoru	1	6	prop2	2	dung	3	high	1	10	10	1	1
1	sekoru	1	6	prop2	2	dung	3	high	1	10	10	1	1
1	sekoru	1	6	prop2	2	dung	3	high	1	10	10	1	1
1	sekoru	1	6	prop2	2	dung	3	high	1	10	10	1	1
1	sekoru	1	6	prop2	2	dung	3	high	1	10	10	1	1
1	sekoru	1	6	prop2	2	dung	3	high	1	10	10	1	1
1	sekoru	1	6	prop2	2	dung	3	high	1	10	10	1	1
1	sekoru	1	6	prop2	2	dung	3	high	1	10	10	1	1
1	sekoru	1	6	prop2	2	dung	3	high	1	10	10	1	1
1	sekoru	1	6	prop2	2	dung	3	high	1	10	10	1	1
1	sekoru	1	6	prop2	2	dung	3	low	3	10	10	1	1
1	sekoru	1	6	prop2	2	dung	3	low	3	10	10	1	1
1	sekoru	1	6	prop2	2	dung	3	low	3	10	10	1	1
1	sekoru	1	6	prop2	2	dung	3	low	3	10	10	1	1
1	sekoru	1	6	prop2	2	dung	3	low	3	10	10	1	1
1	sekoru	1	6	prop2	2	dung	3	low	3	10	10	1	1
1	sekoru	1	6	prop2	2	dung	3	low	3	10	10	1	1
1	sekoru	1	6	prop2	2	dung	3	low	3	10	10	1	1
1	sekoru	1	6	prop2	2	dung	3	low	3	10	10	1	1
1	sekoru	1	6	prop2	2	dung	3	low	3	10	10	1	1
1	sekoru	1	6	prop2	2	dung	3	middle	2	10	10	1	1
1	sekoru	1	6	prop2	2	dung	3	middle	2	10	10	1	1
1	sekoru	1	6	prop2	2	dung	3	middle	2	10	10	1	1
1	sekoru	1	6	prop2	2	dung	3	middle	2	10	10	1	1
1	sekoru	1	6	prop2	2	dung	3	middle	2	10	10	1	1
1	sekoru	1	6	prop2	2	dung	3	middle	2	10	10	1	1
1	sekoru	1	6	prop2	2	dung	3	middle	2	10	10	1	1
1	sekoru	1	6	prop2	2	dung	3	middle	2	10	10	1	1
1	sekoru	1	6	prop2	2	dung	3	middle	2	10	10	1	1
1	sekoru	1	6	prop2	2	dung	3	middle	2	10	10	1	1
1	sekoru	1	6	prop2	2	paint	4	high	1	10	10	1	1
1	sekoru	1	6	prop2	2	paint	4	high	1	10	10	1	1
1	sekoru	1	6	prop2	2	paint	4	high	1	10	10	1	1
1	sekoru	1	6	prop2	2	paint	4	high	1	10	10	1	1
1	sekoru	1	6	prop2	2	paint	4	high	1	10	10	1	1
1	sekoru	1	6	prop2	2	paint	4	high	1	10	10	1	1
1	sekoru	1	6	prop2	2	paint	4	high	1	10	10	1	1
1	sekoru	1	6	prop2	2	paint	4	high	1	10	10	1	1
1	sekoru	1	6	prop2	2	paint	4	high	1	10	10	1	1
1	sekoru	1	6	prop2	2	paint	4	high	1	10	10	1	1
1	sekoru	1	6	prop2	2	paint	4	low	3	10	10	1	1
1	sekoru	1	6	prop2	2	paint	4	low	3	10	10	1	1
1	sekoru	1	6	prop2	2	paint	4	low	3	10	10	1	1
1	sekoru	1	6	prop2	2	paint	4	low	3	10	10	1	1
1	sekoru	1	6	prop2	2	paint	4	low	3	10	10	1	1
1	sekoru	1	6	prop2	2	paint	4	low	3	10	10	1	1
1	sekoru	1	6	prop2	2	paint	4	low	3	10	10	1	1
1	sekoru	1	6	prop2	2	paint	4	low	3	10	10	1	1
1	sekoru	1	6	prop2	2	paint	4	low	3	10	10	1	1
1	sekoru	1	6	prop2	2	paint	4	low	3	10	10	1	1
1	sekoru	1	6	prop2	2	paint	4	middle	2	11	11	1	1
1	sekoru	1	6	prop2	2	paint	4	middle	2	11	11	1	1
1	sekoru	1	6	prop2	2	paint	4	middle	2	11	11	1	1
1	sekoru	1	6	prop2	2	paint	4	middle	2	11	11	1	1
1	sekoru	1	6	prop2	2	paint	4	middle	2	11	11	1	1
1	sekoru	1	6	prop2	2	paint	4	middle	2	11	11	1	1
1	sekoru	1	6	prop2	2	paint	4	middle	2	11	11	1	1
1	sekoru	1	6	prop2	2	paint	4	middle	2	11	11	1	1
1	sekoru	1	6	prop2	2	paint	4	middle	2	11	11	1	1
1	sekoru	1	6	prop2	2	paint	4	middle	2	11	11	1	1
1	sekoru	1	6	prop2	2	paint	4	middle	2	11	11	1	1
1	sekoru	1	6	prop2	2	rough	1	high	1	11	11	1	1
1	sekoru	1	6	prop2	2	rough	1	high	1	11	11	1	1
1	sekoru	1	6	prop2	2	rough	1	high	1	11	11	1	1
1	sekoru	1	6	prop2	2	rough	1	high	1	11	11	1	1
1	sekoru	1	6	prop2	2	rough	1	high	1	11	11	1	1
1	sekoru	1	6	prop2	2	rough	1	high	1	11	11	1	1
1	sekoru	1	6	prop2	2	rough	1	high	1	11	11	1	1
1	sekoru	1	6	prop2	2	rough	1	high	1	11	11	1	1
1	sekoru	1	6	prop2	2	rough	1	high	1	11	11	1	1
1	sekoru	1	6	prop2	2	rough	1	high	1	11	11	1	1
1	sekoru	1	6	prop2	2	rough	1	high	1	11	11	1	1
1	sekoru	1	6	prop2	2	rough	1	low	3	10	10	1	1
1	sekoru	1	6	prop2	2	rough	1	low	3	10	10	1	1
1	sekoru	1	6	prop2	2	rough	1	low	3	10	10	1	1
1	sekoru	1	6	prop2	2	rough	1	low	3	10	10	1	1
1	sekoru	1	6	prop2	2	rough	1	low	3	10	10	1	1
1	sekoru	1	6	prop2	2	rough	1	low	3	10	10	1	1
1	sekoru	1	6	prop2	2	rough	1	low	3	10	10	1	1
1	sekoru	1	6	prop2	2	rough	1	low	3	10	10	1	1
1	sekoru	1	6	prop2	2	rough	1	low	3	10	10	1	1
1	sekoru	1	6	prop2	2	rough	1	low	3	10	10	1	1
1	sekoru	1	6	prop2	2	rough	1	middle	2	10	10	1	1
1	sekoru	1	6	prop2	2	rough	1	middle	2	10	10	1	1
1	sekoru	1	6	prop2	2	rough	1	middle	2	10	10	1	1
1	sekoru	1	6	prop2	2	rough	1	middle	2	10	10	1	1
1	sekoru	1	6	prop2	2	rough	1	middle	2	10	10	1	1
1	sekoru	1	6	prop2	2	rough	1	middle	2	10	10	1	1
1	sekoru	1	6	prop2	2	rough	1	middle	2	10	10	1	1
1	sekoru	1	6	prop2	2	rough	1	middle	2	10	10	1	1
1	sekoru	1	6	prop2	2	rough	1	middle	2	10	10	1	1
1	sekoru	1	6	prop2	2	rough	1	middle	2	10	10	1	1
1	sekoru	1	6	prop2	2	smooth	2	high	1	10	10	1	1
1	sekoru	1	6	prop2	2	smooth	2	high	1	10	10	1	1
1	sekoru	1	6	prop2	2	smooth	2	high	1	10	10	1	1
1	sekoru	1	6	prop2	2	smooth	2	high	1	10	10	1	1
1	sekoru	1	6	prop2	2	smooth	2	high	1	10	10	1	1
1	sekoru	1	6	prop2	2	smooth	2	high	1	10	10	1	1
1	sekoru	1	6	prop2	2	smooth	2	high	1	10	10	1	1
1	sekoru	1	6	prop2	2	smooth	2	high	1	10	10	1	1
1	sekoru	1	6	prop2	2	smooth	2	high	1	10	10	1	1
1	sekoru	1	6	prop2	2	smooth	2	high	1	10	10	1	1
1	sekoru	1	6	prop2	2	smooth	2	low	3	10	10	1	1
1	sekoru	1	6	prop2	2	smooth	2	low	3	10	10	1	1
1	sekoru	1	6	prop2	2	smooth	2	low	3	10	10	1	1
1	sekoru	1	6	prop2	2	smooth	2	low	3	10	10	1	1
1	sekoru	1	6	prop2	2	smooth	2	low	3	10	10	1	1
1	sekoru	1	6	prop2	2	smooth	2	low	3	10	10	1	1
1	sekoru	1	6	prop2	2	smooth	2	low	3	10	10	1	1
1	sekoru	1	6	prop2	2	smooth	2	low	3	10	10	1	1
1	sekoru	1	6	prop2	2	smooth	2	low	3	10	10	1	1
1	sekoru	1	6	prop2	2	smooth	2	low	3	10	10	1	1
1	sekoru	1	6	prop2	2	smooth	2	middle	2	11	11	1	1
1	sekoru	1	6	prop2	2	smooth	2	middle	2	11	11	1	1
1	sekoru	1	6	prop2	2	smooth	2	middle	2	11	11	1	1
1	sekoru	1	6	prop2	2	smooth	2	middle	2	11	11	1	1
1	sekoru	1	6	prop2	2	smooth	2	middle	2	11	11	1	1
1	sekoru	1	6	prop2	2	smooth	2	middle	2	11	11	1	1
1	sekoru	1	6	prop2	2	smooth	2	middle	2	11	11	1	1
1	sekoru	1	6	prop2	2	smooth	2	middle	2	11	11	1	1
1	sekoru	1	6	prop2	2	smooth	2	middle	2	11	11	1	1
1	sekoru	1	6	prop2	2	smooth	2	middle	2	11	11	1	1
1	sekoru	1	6	prop2	2	smooth	2	middle	2	11	11	1	1
1	sekoru	1	7	actel	3	dung	3	high	1	10	10	1	1
1	sekoru	1	7	actel	3	dung	3	high	1	10	10	1	1
1	sekoru	1	7	actel	3	dung	3	high	1	10	10	1	1
1	sekoru	1	7	actel	3	dung	3	high	1	10	10	1	1
1	sekoru	1	7	actel	3	dung	3	high	1	10	10	1	1
1	sekoru	1	7	actel	3	dung	3	high	1	10	10	1	1
1	sekoru	1	7	actel	3	dung	3	high	1	10	10	1	1
1	sekoru	1	7	actel	3	dung	3	high	1	10	10	1	1
1	sekoru	1	7	actel	3	dung	3	high	1	10	10	1	1
1	sekoru	1	7	actel	3	dung	3	high	1	10	10	1	1
1	sekoru	1	7	actel	3	dung	3	low	3	10	10	1	1
1	sekoru	1	7	actel	3	dung	3	low	3	10	10	1	1
1	sekoru	1	7	actel	3	dung	3	low	3	10	10	1	1
1	sekoru	1	7	actel	3	dung	3	low	3	10	10	1	1
1	sekoru	1	7	actel	3	dung	3	low	3	10	10	1	1
1	sekoru	1	7	actel	3	dung	3	low	3	10	10	1	1
1	sekoru	1	7	actel	3	dung	3	low	3	10	10	1	1
1	sekoru	1	7	actel	3	dung	3	low	3	10	10	1	1
1	sekoru	1	7	actel	3	dung	3	low	3	10	10	1	1
1	sekoru	1	7	actel	3	dung	3	low	3	10	10	1	1
1	sekoru	1	7	actel	3	paint	4	high	1	11	11	1	1
1	sekoru	1	7	actel	3	paint	4	high	1	11	11	1	1
1	sekoru	1	7	actel	3	paint	4	high	1	11	11	1	1
1	sekoru	1	7	actel	3	paint	4	high	1	11	11	1	1
1	sekoru	1	7	actel	3	paint	4	high	1	11	11	1	1
1	sekoru	1	7	actel	3	paint	4	high	1	11	11	1	1
1	sekoru	1	7	actel	3	paint	4	high	1	11	11	1	1
1	sekoru	1	7	actel	3	paint	4	high	1	11	11	1	1
1	sekoru	1	7	actel	3	paint	4	high	1	11	11	1	1
1	sekoru	1	7	actel	3	paint	4	high	1	11	11	1	1
1	sekoru	1	7	actel	3	paint	4	high	1	11	11	1	1
1	sekoru	1	7	actel	3	paint	4	low	3	10	10	1	1
1	sekoru	1	7	actel	3	paint	4	low	3	10	10	1	1
1	sekoru	1	7	actel	3	paint	4	low	3	10	10	1	1
1	sekoru	1	7	actel	3	paint	4	low	3	10	10	1	1
1	sekoru	1	7	actel	3	paint	4	low	3	10	10	1	1
1	sekoru	1	7	actel	3	paint	4	low	3	10	10	1	1
1	sekoru	1	7	actel	3	paint	4	low	3	10	10	1	1
1	sekoru	1	7	actel	3	paint	4	low	3	10	10	1	1
1	sekoru	1	7	actel	3	paint	4	low	3	10	10	1	1
1	sekoru	1	7	actel	3	paint	4	low	3	10	10	1	1
1	sekoru	1	7	actel	3	paint	4	middle	2	11	11	1	1
1	sekoru	1	7	actel	3	paint	4	middle	2	11	11	1	1
1	sekoru	1	7	actel	3	paint	4	middle	2	11	11	1	1
1	sekoru	1	7	actel	3	paint	4	middle	2	11	11	1	1
1	sekoru	1	7	actel	3	paint	4	middle	2	11	11	1	1
1	sekoru	1	7	actel	3	paint	4	middle	2	11	11	1	1
1	sekoru	1	7	actel	3	paint	4	middle	2	11	11	1	1
1	sekoru	1	7	actel	3	paint	4	middle	2	11	11	1	1
1	sekoru	1	7	actel	3	paint	4	middle	2	11	11	1	1
1	sekoru	1	7	actel	3	paint	4	middle	2	11	11	1	1
1	sekoru	1	7	actel	3	paint	4	middle	2	11	11	1	1
1	sekoru	1	7	actel	3	rough	1	low	3	10	10	1	1
1	sekoru	1	7	actel	3	rough	1	low	3	10	10	1	1
1	sekoru	1	7	actel	3	rough	1	low	3	10	10	1	1
1	sekoru	1	7	actel	3	rough	1	low	3	10	10	1	1
1	sekoru	1	7	actel	3	rough	1	low	3	10	10	1	1
1	sekoru	1	7	actel	3	rough	1	low	3	10	10	1	1
1	sekoru	1	7	actel	3	rough	1	low	3	10	10	1	1
1	sekoru	1	7	actel	3	rough	1	low	3	10	10	1	1
1	sekoru	1	7	actel	3	rough	1	low	3	10	10	1	1
1	sekoru	1	7	actel	3	rough	1	low	3	10	10	1	1
1	sekoru	1	7	actel	3	rough	1	middle	2	10	10	1	1
1	sekoru	1	7	actel	3	rough	1	middle	2	10	10	1	1
1	sekoru	1	7	actel	3	rough	1	middle	2	10	10	1	1
1	sekoru	1	7	actel	3	rough	1	middle	2	10	10	1	1
1	sekoru	1	7	actel	3	rough	1	middle	2	10	10	1	1
1	sekoru	1	7	actel	3	rough	1	middle	2	10	10	1	1
1	sekoru	1	7	actel	3	rough	1	middle	2	10	10	1	1
1	sekoru	1	7	actel	3	rough	1	middle	2	10	10	1	1
1	sekoru	1	7	actel	3	rough	1	middle	2	10	10	1	1
1	sekoru	1	7	actel	3	rough	1	middle	2	10	10	1	1
1	sekoru	1	7	actel	3	smooth	2	low	3	11	11	1	1
1	sekoru	1	7	actel	3	smooth	2	low	3	11	11	1	1
1	sekoru	1	7	actel	3	smooth	2	low	3	11	11	1	1
1	sekoru	1	7	actel	3	smooth	2	low	3	11	11	1	1
1	sekoru	1	7	actel	3	smooth	2	low	3	11	11	1	1
1	sekoru	1	7	actel	3	smooth	2	low	3	11	11	1	1
1	sekoru	1	7	actel	3	smooth	2	low	3	11	11	1	1
1	sekoru	1	7	actel	3	smooth	2	low	3	11	11	1	1
1	sekoru	1	7	actel	3	smooth	2	low	3	11	11	1	1
1	sekoru	1	7	actel	3	smooth	2	low	3	11	11	1	1
1	sekoru	1	7	actel	3	smooth	2	low	3	11	11	1	1
1	sekoru	1	7	actel	3	smooth	2	middle	2	10	10	1	1
1	sekoru	1	7	actel	3	smooth	2	middle	2	10	10	1	1
1	sekoru	1	7	actel	3	smooth	2	middle	2	10	10	1	1
1	sekoru	1	7	actel	3	smooth	2	middle	2	10	10	1	1
1	sekoru	1	7	actel	3	smooth	2	middle	2	10	10	1	1
1	sekoru	1	7	actel	3	smooth	2	middle	2	10	10	1	1
1	sekoru	1	7	actel	3	smooth	2	middle	2	10	10	1	1
1	sekoru	1	7	actel	3	smooth	2	middle	2	10	10	1	1
1	sekoru	1	7	actel	3	smooth	2	middle	2	10	10	1	1
1	sekoru	1	7	actel	3	smooth	2	middle	2	10	10	1	1
1	sekoru	1	8	prop1	1	dung	3	high	1	10	10	1	1
1	sekoru	1	8	prop1	1	dung	3	high	1	10	10	1	1
1	sekoru	1	8	prop1	1	dung	3	high	1	10	10	1	1
1	sekoru	1	8	prop1	1	dung	3	high	1	10	10	1	1
1	sekoru	1	8	prop1	1	dung	3	high	1	10	10	1	1
1	sekoru	1	8	prop1	1	dung	3	high	1	10	10	1	1
1	sekoru	1	8	prop1	1	dung	3	high	1	10	10	1	1
1	sekoru	1	8	prop1	1	dung	3	high	1	10	10	1	1
1	sekoru	1	8	prop1	1	dung	3	high	1	10	10	1	1
1	sekoru	1	8	prop1	1	dung	3	high	1	10	10	1	1
1	sekoru	1	8	prop1	1	dung	3	low	3	10	10	1	1
1	sekoru	1	8	prop1	1	dung	3	low	3	10	10	1	1
1	sekoru	1	8	prop1	1	dung	3	low	3	10	10	1	1
1	sekoru	1	8	prop1	1	dung	3	low	3	10	10	1	1
1	sekoru	1	8	prop1	1	dung	3	low	3	10	10	1	1
1	sekoru	1	8	prop1	1	dung	3	low	3	10	10	1	1
1	sekoru	1	8	prop1	1	dung	3	low	3	10	10	1	1
1	sekoru	1	8	prop1	1	dung	3	low	3	10	10	1	1
1	sekoru	1	8	prop1	1	dung	3	low	3	10	10	1	1
1	sekoru	1	8	prop1	1	dung	3	low	3	10	10	1	1
1	sekoru	1	8	prop1	1	dung	3	middle	2	10	10	1	1
1	sekoru	1	8	prop1	1	dung	3	middle	2	10	10	1	1
1	sekoru	1	8	prop1	1	dung	3	middle	2	10	10	1	1
1	sekoru	1	8	prop1	1	dung	3	middle	2	10	10	1	1
1	sekoru	1	8	prop1	1	dung	3	middle	2	10	10	1	1
1	sekoru	1	8	prop1	1	dung	3	middle	2	10	10	1	1
1	sekoru	1	8	prop1	1	dung	3	middle	2	10	10	1	1
1	sekoru	1	8	prop1	1	dung	3	middle	2	10	10	1	1
1	sekoru	1	8	prop1	1	dung	3	middle	2	10	10	1	1
1	sekoru	1	8	prop1	1	dung	3	middle	2	10	10	1	1
1	sekoru	1	8	prop1	1	paint	4	high	1	11	11	1	1
1	sekoru	1	8	prop1	1	paint	4	high	1	11	11	1	1
1	sekoru	1	8	prop1	1	paint	4	high	1	11	11	1	1
1	sekoru	1	8	prop1	1	paint	4	high	1	11	11	1	1
1	sekoru	1	8	prop1	1	paint	4	high	1	11	11	1	1
1	sekoru	1	8	prop1	1	paint	4	high	1	11	11	1	1
1	sekoru	1	8	prop1	1	paint	4	high	1	11	11	1	1
1	sekoru	1	8	prop1	1	paint	4	high	1	11	11	1	1
1	sekoru	1	8	prop1	1	paint	4	high	1	11	11	1	1
1	sekoru	1	8	prop1	1	paint	4	high	1	11	11	1	1
1	sekoru	1	8	prop1	1	paint	4	high	1	11	11	1	1
1	sekoru	1	8	prop1	1	paint	4	low	3	10	10	1	1
1	sekoru	1	8	prop1	1	paint	4	low	3	10	10	1	1
1	sekoru	1	8	prop1	1	paint	4	low	3	10	10	1	1
1	sekoru	1	8	prop1	1	paint	4	low	3	10	10	1	1
1	sekoru	1	8	prop1	1	paint	4	low	3	10	10	1	1
1	sekoru	1	8	prop1	1	paint	4	low	3	10	10	1	1
1	sekoru	1	8	prop1	1	paint	4	low	3	10	10	1	1
1	sekoru	1	8	prop1	1	paint	4	low	3	10	10	1	1
1	sekoru	1	8	prop1	1	paint	4	low	3	10	10	1	1
1	sekoru	1	8	prop1	1	paint	4	low	3	10	10	1	1
1	sekoru	1	8	prop1	1	paint	4	middle	2	10	10	1	1
1	sekoru	1	8	prop1	1	paint	4	middle	2	10	10	1	1
1	sekoru	1	8	prop1	1	paint	4	middle	2	10	10	1	1
1	sekoru	1	8	prop1	1	paint	4	middle	2	10	10	1	1
1	sekoru	1	8	prop1	1	paint	4	middle	2	10	10	1	1
1	sekoru	1	8	prop1	1	paint	4	middle	2	10	10	1	1
1	sekoru	1	8	prop1	1	paint	4	middle	2	10	10	1	1
1	sekoru	1	8	prop1	1	paint	4	middle	2	10	10	1	1
1	sekoru	1	8	prop1	1	paint	4	middle	2	10	10	1	1
1	sekoru	1	8	prop1	1	paint	4	middle	2	10	10	1	1
1	sekoru	1	8	prop1	1	rough	1	middle	2	10	10	1	1
1	sekoru	1	8	prop1	1	rough	1	middle	2	10	10	1	1
1	sekoru	1	8	prop1	1	rough	1	middle	2	10	10	1	1
1	sekoru	1	8	prop1	1	rough	1	middle	2	10	10	1	1
1	sekoru	1	8	prop1	1	rough	1	middle	2	10	10	1	1
1	sekoru	1	8	prop1	1	rough	1	middle	2	10	10	1	1
1	sekoru	1	8	prop1	1	rough	1	middle	2	10	10	1	1
1	sekoru	1	8	prop1	1	rough	1	middle	2	10	10	1	1
1	sekoru	1	8	prop1	1	rough	1	middle	2	10	10	1	1
1	sekoru	1	8	prop1	1	rough	1	middle	2	10	10	1	1
1	sekoru	1	8	prop1	1	smooth	2	high	1	10	10	1	1
1	sekoru	1	8	prop1	1	smooth	2	high	1	10	10	1	1
1	sekoru	1	8	prop1	1	smooth	2	high	1	10	10	1	1
1	sekoru	1	8	prop1	1	smooth	2	high	1	10	10	1	1
1	sekoru	1	8	prop1	1	smooth	2	high	1	10	10	1	1
1	sekoru	1	8	prop1	1	smooth	2	high	1	10	10	1	1
1	sekoru	1	8	prop1	1	smooth	2	high	1	10	10	1	1
1	sekoru	1	8	prop1	1	smooth	2	high	1	10	10	1	1
1	sekoru	1	8	prop1	1	smooth	2	high	1	10	10	1	1
1	sekoru	1	8	prop1	1	smooth	2	high	1	10	10	1	1
1	sekoru	1	9	bendio	4	dung	3	high	1	10	10	1	1
1	sekoru	1	9	bendio	4	dung	3	high	1	10	10	1	1
1	sekoru	1	9	bendio	4	dung	3	high	1	10	10	1	1
1	sekoru	1	9	bendio	4	dung	3	high	1	10	10	1	1
1	sekoru	1	9	bendio	4	dung	3	high	1	10	10	1	1
1	sekoru	1	9	bendio	4	dung	3	high	1	10	10	1	1
1	sekoru	1	9	bendio	4	dung	3	high	1	10	10	1	1
1	sekoru	1	9	bendio	4	dung	3	high	1	10	10	1	1
1	sekoru	1	9	bendio	4	dung	3	high	1	10	10	1	1
1	sekoru	1	9	bendio	4	dung	3	high	1	10	10	1	1
1	sekoru	1	9	bendio	4	dung	3	low	3	10	10	1	1
1	sekoru	1	9	bendio	4	dung	3	low	3	10	10	1	1
1	sekoru	1	9	bendio	4	dung	3	low	3	10	10	1	1
1	sekoru	1	9	bendio	4	dung	3	low	3	10	10	1	1
1	sekoru	1	9	bendio	4	dung	3	low	3	10	10	1	1
1	sekoru	1	9	bendio	4	dung	3	low	3	10	10	1	1
1	sekoru	1	9	bendio	4	dung	3	low	3	10	10	1	1
1	sekoru	1	9	bendio	4	dung	3	low	3	10	10	1	1
1	sekoru	1	9	bendio	4	dung	3	low	3	10	10	1	1
1	sekoru	1	9	bendio	4	dung	3	low	3	10	10	1	1
1	sekoru	1	9	bendio	4	paint	4	high	1	11	11	1	1
1	sekoru	1	9	bendio	4	paint	4	high	1	11	11	1	1
1	sekoru	1	9	bendio	4	paint	4	high	1	11	11	1	1
1	sekoru	1	9	bendio	4	paint	4	high	1	11	11	1	1
1	sekoru	1	9	bendio	4	paint	4	high	1	11	11	1	1
1	sekoru	1	9	bendio	4	paint	4	high	1	11	11	1	1
1	sekoru	1	9	bendio	4	paint	4	high	1	11	11	1	1
1	sekoru	1	9	bendio	4	paint	4	high	1	11	11	1	1
1	sekoru	1	9	bendio	4	paint	4	high	1	11	11	1	1
1	sekoru	1	9	bendio	4	paint	4	high	1	11	11	1	1
1	sekoru	1	9	bendio	4	paint	4	high	1	11	11	1	1
1	sekoru	1	9	bendio	4	paint	4	low	3	10	10	1	1
1	sekoru	1	9	bendio	4	paint	4	low	3	10	10	1	1
1	sekoru	1	9	bendio	4	paint	4	low	3	10	10	1	1
1	sekoru	1	9	bendio	4	paint	4	low	3	10	10	1	1
1	sekoru	1	9	bendio	4	paint	4	low	3	10	10	1	1
1	sekoru	1	9	bendio	4	paint	4	low	3	10	10	1	1
1	sekoru	1	9	bendio	4	paint	4	low	3	10	10	1	1
1	sekoru	1	9	bendio	4	paint	4	low	3	10	10	1	1
1	sekoru	1	9	bendio	4	paint	4	low	3	10	10	1	1
1	sekoru	1	9	bendio	4	paint	4	low	3	10	10	1	1
1	sekoru	1	9	bendio	4	paint	4	middle	2	10	10	1	1
1	sekoru	1	9	bendio	4	paint	4	middle	2	10	10	1	1
1	sekoru	1	9	bendio	4	paint	4	middle	2	10	10	1	1
1	sekoru	1	9	bendio	4	paint	4	middle	2	10	10	1	1
1	sekoru	1	9	bendio	4	paint	4	middle	2	10	10	1	1
1	sekoru	1	9	bendio	4	paint	4	middle	2	10	10	1	1
1	sekoru	1	9	bendio	4	paint	4	middle	2	10	10	1	1
1	sekoru	1	9	bendio	4	paint	4	middle	2	10	10	1	1
1	sekoru	1	9	bendio	4	paint	4	middle	2	10	10	1	1
1	sekoru	1	9	bendio	4	paint	4	middle	2	10	10	1	1
2	sekoru	1	1	prop2	2	dung	3	high	1	10	10	1	1
2	sekoru	1	1	prop2	2	dung	3	high	1	10	10	1	1
2	sekoru	1	1	prop2	2	dung	3	high	1	10	10	1	1
2	sekoru	1	1	prop2	2	dung	3	high	1	10	10	1	1
2	sekoru	1	1	prop2	2	dung	3	high	1	10	10	1	1
2	sekoru	1	1	prop2	2	dung	3	high	1	10	10	1	1
2	sekoru	1	1	prop2	2	dung	3	high	1	10	10	1	1
2	sekoru	1	1	prop2	2	dung	3	high	1	10	10	1	1
2	sekoru	1	1	prop2	2	dung	3	high	1	10	10	1	1
2	sekoru	1	1	prop2	2	dung	3	high	1	10	10	1	1
2	sekoru	1	1	prop2	2	dung	3	low	3	10	10	1	1
2	sekoru	1	1	prop2	2	dung	3	low	3	10	10	1	1
2	sekoru	1	1	prop2	2	dung	3	low	3	10	10	1	1
2	sekoru	1	1	prop2	2	dung	3	low	3	10	10	1	1
2	sekoru	1	1	prop2	2	dung	3	low	3	10	10	1	1
2	sekoru	1	1	prop2	2	dung	3	low	3	10	10	1	1
2	sekoru	1	1	prop2	2	dung	3	low	3	10	10	1	1
2	sekoru	1	1	prop2	2	dung	3	low	3	10	10	1	1
2	sekoru	1	1	prop2	2	dung	3	low	3	10	10	1	1
2	sekoru	1	1	prop2	2	dung	3	low	3	10	10	1	1
2	sekoru	1	1	prop2	2	dung	3	middle	2	10	10	1	1
2	sekoru	1	1	prop2	2	dung	3	middle	2	10	10	1	1
2	sekoru	1	1	prop2	2	dung	3	middle	2	10	10	1	1
2	sekoru	1	1	prop2	2	dung	3	middle	2	10	10	1	1
2	sekoru	1	1	prop2	2	dung	3	middle	2	10	10	1	1
2	sekoru	1	1	prop2	2	dung	3	middle	2	10	10	1	1
2	sekoru	1	1	prop2	2	dung	3	middle	2	10	10	1	1
2	sekoru	1	1	prop2	2	dung	3	middle	2	10	10	1	1
2	sekoru	1	1	prop2	2	dung	3	middle	2	10	10	1	1
2	sekoru	1	1	prop2	2	dung	3	middle	2	10	10	1	1
2	sekoru	1	1	prop2	2	paint	4	high	1	10	10	1	1
2	sekoru	1	1	prop2	2	paint	4	high	1	10	10	1	1
2	sekoru	1	1	prop2	2	paint	4	high	1	10	10	1	1
2	sekoru	1	1	prop2	2	paint	4	high	1	10	10	1	1
2	sekoru	1	1	prop2	2	paint	4	high	1	10	10	1	1
2	sekoru	1	1	prop2	2	paint	4	high	1	10	10	1	1
2	sekoru	1	1	prop2	2	paint	4	high	1	10	10	1	1
2	sekoru	1	1	prop2	2	paint	4	high	1	10	10	1	1
2	sekoru	1	1	prop2	2	paint	4	high	1	10	10	1	1
2	sekoru	1	1	prop2	2	paint	4	high	1	10	10	1	1
2	sekoru	1	1	prop2	2	paint	4	low	3	10	10	1	1
2	sekoru	1	1	prop2	2	paint	4	low	3	10	10	1	1
2	sekoru	1	1	prop2	2	paint	4	low	3	10	10	1	1
2	sekoru	1	1	prop2	2	paint	4	low	3	10	10	1	1
2	sekoru	1	1	prop2	2	paint	4	low	3	10	10	1	1
2	sekoru	1	1	prop2	2	paint	4	low	3	10	10	1	1
2	sekoru	1	1	prop2	2	paint	4	low	3	10	10	1	1
2	sekoru	1	1	prop2	2	paint	4	low	3	10	10	1	1
2	sekoru	1	1	prop2	2	paint	4	low	3	10	10	1	1
2	sekoru	1	1	prop2	2	paint	4	low	3	10	10	1	1
2	sekoru	1	1	prop2	2	paint	4	middle	2	10	10	1	1
2	sekoru	1	1	prop2	2	paint	4	middle	2	10	10	1	1
2	sekoru	1	1	prop2	2	paint	4	middle	2	10	10	1	1
2	sekoru	1	1	prop2	2	paint	4	middle	2	10	10	1	1
2	sekoru	1	1	prop2	2	paint	4	middle	2	10	10	1	1
2	sekoru	1	1	prop2	2	paint	4	middle	2	10	10	1	1
2	sekoru	1	1	prop2	2	paint	4	middle	2	10	10	1	1
2	sekoru	1	1	prop2	2	paint	4	middle	2	10	10	1	1
2	sekoru	1	1	prop2	2	paint	4	middle	2	10	10	1	1
2	sekoru	1	1	prop2	2	paint	4	middle	2	10	10	1	1
2	sekoru	1	1	prop2	2	rough	1	high	1	10	10	1	1
2	sekoru	1	1	prop2	2	rough	1	high	1	10	10	1	1
2	sekoru	1	1	prop2	2	rough	1	high	1	10	10	1	1
2	sekoru	1	1	prop2	2	rough	1	high	1	10	10	1	1
2	sekoru	1	1	prop2	2	rough	1	high	1	10	10	1	1
2	sekoru	1	1	prop2	2	rough	1	high	1	10	10	1	1
2	sekoru	1	1	prop2	2	rough	1	high	1	10	10	1	1
2	sekoru	1	1	prop2	2	rough	1	high	1	10	10	1	1
2	sekoru	1	1	prop2	2	rough	1	high	1	10	10	1	1
2	sekoru	1	1	prop2	2	rough	1	high	1	10	10	1	1
2	sekoru	1	1	prop2	2	rough	1	low	3	10	10	1	1
2	sekoru	1	1	prop2	2	rough	1	low	3	10	10	1	1
2	sekoru	1	1	prop2	2	rough	1	low	3	10	10	1	1
2	sekoru	1	1	prop2	2	rough	1	low	3	10	10	1	1
2	sekoru	1	1	prop2	2	rough	1	low	3	10	10	1	1
2	sekoru	1	1	prop2	2	rough	1	low	3	10	10	1	1
2	sekoru	1	1	prop2	2	rough	1	low	3	10	10	1	1
2	sekoru	1	1	prop2	2	rough	1	low	3	10	10	1	1
2	sekoru	1	1	prop2	2	rough	1	low	3	10	10	1	1
2	sekoru	1	1	prop2	2	rough	1	low	3	10	10	1	1
2	sekoru	1	1	prop2	2	rough	1	middle	2	11	11	1	1
2	sekoru	1	1	prop2	2	rough	1	middle	2	11	11	1	1
2	sekoru	1	1	prop2	2	rough	1	middle	2	11	11	1	1
2	sekoru	1	1	prop2	2	rough	1	middle	2	11	11	1	1
2	sekoru	1	1	prop2	2	rough	1	middle	2	11	11	1	1
2	sekoru	1	1	prop2	2	rough	1	middle	2	11	11	1	1
2	sekoru	1	1	prop2	2	rough	1	middle	2	11	11	1	1
2	sekoru	1	1	prop2	2	rough	1	middle	2	11	11	1	1
2	sekoru	1	1	prop2	2	rough	1	middle	2	11	11	1	1
2	sekoru	1	1	prop2	2	rough	1	middle	2	11	11	1	1
2	sekoru	1	1	prop2	2	rough	1	middle	2	11	11	1	1
2	sekoru	1	1	prop2	2	smooth	2	high	1	10	10	1	1
2	sekoru	1	1	prop2	2	smooth	2	high	1	10	10	1	1
2	sekoru	1	1	prop2	2	smooth	2	high	1	10	10	1	1
2	sekoru	1	1	prop2	2	smooth	2	high	1	10	10	1	1
2	sekoru	1	1	prop2	2	smooth	2	high	1	10	10	1	1
2	sekoru	1	1	prop2	2	smooth	2	high	1	10	10	1	1
2	sekoru	1	1	prop2	2	smooth	2	high	1	10	10	1	1
2	sekoru	1	1	prop2	2	smooth	2	high	1	10	10	1	1
2	sekoru	1	1	prop2	2	smooth	2	high	1	10	10	1	1
2	sekoru	1	1	prop2	2	smooth	2	high	1	10	10	1	1
2	sekoru	1	1	prop2	2	smooth	2	low	3	10	10	1	1
2	sekoru	1	1	prop2	2	smooth	2	low	3	10	10	1	1
2	sekoru	1	1	prop2	2	smooth	2	low	3	10	10	1	1
2	sekoru	1	1	prop2	2	smooth	2	low	3	10	10	1	1
2	sekoru	1	1	prop2	2	smooth	2	low	3	10	10	1	1
2	sekoru	1	1	prop2	2	smooth	2	low	3	10	10	1	1
2	sekoru	1	1	prop2	2	smooth	2	low	3	10	10	1	1
2	sekoru	1	1	prop2	2	smooth	2	low	3	10	10	1	1
2	sekoru	1	1	prop2	2	smooth	2	low	3	10	10	1	1
2	sekoru	1	1	prop2	2	smooth	2	low	3	10	10	1	1
2	sekoru	1	1	prop2	2	smooth	2	middle	2	11	11	1	1
2	sekoru	1	1	prop2	2	smooth	2	middle	2	11	11	1	1
2	sekoru	1	1	prop2	2	smooth	2	middle	2	11	11	1	1
2	sekoru	1	1	prop2	2	smooth	2	middle	2	11	11	1	1
2	sekoru	1	1	prop2	2	smooth	2	middle	2	11	11	1	1
2	sekoru	1	1	prop2	2	smooth	2	middle	2	11	11	1	1
2	sekoru	1	1	prop2	2	smooth	2	middle	2	11	11	1	1
2	sekoru	1	1	prop2	2	smooth	2	middle	2	11	11	1	1
2	sekoru	1	1	prop2	2	smooth	2	middle	2	11	11	1	1
2	sekoru	1	1	prop2	2	smooth	2	middle	2	11	11	1	1
2	sekoru	1	1	prop2	2	smooth	2	middle	2	11	11	1	1
2	sekoru	1	2	actel	3	dung	3	high	1	10	10	1	1
2	sekoru	1	2	actel	3	dung	3	high	1	10	10	1	1
2	sekoru	1	2	actel	3	dung	3	high	1	10	10	1	1
2	sekoru	1	2	actel	3	dung	3	high	1	10	10	1	1
2	sekoru	1	2	actel	3	dung	3	high	1	10	10	1	1
2	sekoru	1	2	actel	3	dung	3	high	1	10	10	1	1
2	sekoru	1	2	actel	3	dung	3	high	1	10	10	1	1
2	sekoru	1	2	actel	3	dung	3	high	1	10	10	1	1
2	sekoru	1	2	actel	3	dung	3	high	1	10	10	1	1
2	sekoru	1	2	actel	3	dung	3	high	1	10	10	1	1
2	sekoru	1	2	actel	3	dung	3	low	3	10	10	1	1
2	sekoru	1	2	actel	3	dung	3	low	3	10	10	1	1
2	sekoru	1	2	actel	3	dung	3	low	3	10	10	1	1
2	sekoru	1	2	actel	3	dung	3	low	3	10	10	1	1
2	sekoru	1	2	actel	3	dung	3	low	3	10	10	1	1
2	sekoru	1	2	actel	3	dung	3	low	3	10	10	1	1
2	sekoru	1	2	actel	3	dung	3	low	3	10	10	1	1
2	sekoru	1	2	actel	3	dung	3	low	3	10	10	1	1
2	sekoru	1	2	actel	3	dung	3	low	3	10	10	1	1
2	sekoru	1	2	actel	3	dung	3	low	3	10	10	1	1
2	sekoru	1	2	actel	3	dung	3	middle	2	11	11	1	1
2	sekoru	1	2	actel	3	dung	3	middle	2	11	11	1	1
2	sekoru	1	2	actel	3	dung	3	middle	2	11	11	1	1
2	sekoru	1	2	actel	3	dung	3	middle	2	11	11	1	1
2	sekoru	1	2	actel	3	dung	3	middle	2	11	11	1	1
2	sekoru	1	2	actel	3	dung	3	middle	2	11	11	1	1
2	sekoru	1	2	actel	3	dung	3	middle	2	11	11	1	1
2	sekoru	1	2	actel	3	dung	3	middle	2	11	11	1	1
2	sekoru	1	2	actel	3	dung	3	middle	2	11	11	1	1
2	sekoru	1	2	actel	3	dung	3	middle	2	11	11	1	1
2	sekoru	1	2	actel	3	dung	3	middle	2	11	11	1	1
2	sekoru	1	2	actel	3	paint	4	high	1	11	11	1	1
2	sekoru	1	2	actel	3	paint	4	high	1	11	11	1	1
2	sekoru	1	2	actel	3	paint	4	high	1	11	11	1	1
2	sekoru	1	2	actel	3	paint	4	high	1	11	11	1	1
2	sekoru	1	2	actel	3	paint	4	high	1	11	11	1	1
2	sekoru	1	2	actel	3	paint	4	high	1	11	11	1	1
2	sekoru	1	2	actel	3	paint	4	high	1	11	11	1	1
2	sekoru	1	2	actel	3	paint	4	high	1	11	11	1	1
2	sekoru	1	2	actel	3	paint	4	high	1	11	11	1	1
2	sekoru	1	2	actel	3	paint	4	high	1	11	11	1	1
2	sekoru	1	2	actel	3	paint	4	high	1	11	11	1	1
2	sekoru	1	2	actel	3	paint	4	low	3	10	10	1	1
2	sekoru	1	2	actel	3	paint	4	low	3	10	10	1	1
2	sekoru	1	2	actel	3	paint	4	low	3	10	10	1	1
2	sekoru	1	2	actel	3	paint	4	low	3	10	10	1	1
2	sekoru	1	2	actel	3	paint	4	low	3	10	10	1	1
2	sekoru	1	2	actel	3	paint	4	low	3	10	10	1	1
2	sekoru	1	2	actel	3	paint	4	low	3	10	10	1	1
2	sekoru	1	2	actel	3	paint	4	low	3	10	10	1	1
2	sekoru	1	2	actel	3	paint	4	low	3	10	10	1	1
2	sekoru	1	2	actel	3	paint	4	low	3	10	10	1	1
2	sekoru	1	2	actel	3	paint	4	middle	2	11	11	1	1
2	sekoru	1	2	actel	3	paint	4	middle	2	11	11	1	1
2	sekoru	1	2	actel	3	paint	4	middle	2	11	11	1	1
2	sekoru	1	2	actel	3	paint	4	middle	2	11	11	1	1
2	sekoru	1	2	actel	3	paint	4	middle	2	11	11	1	1
2	sekoru	1	2	actel	3	paint	4	middle	2	11	11	1	1
2	sekoru	1	2	actel	3	paint	4	middle	2	11	11	1	1
2	sekoru	1	2	actel	3	paint	4	middle	2	11	11	1	1
2	sekoru	1	2	actel	3	paint	4	middle	2	11	11	1	1
2	sekoru	1	2	actel	3	paint	4	middle	2	11	11	1	1
2	sekoru	1	2	actel	3	paint	4	middle	2	11	11	1	1
2	sekoru	1	2	actel	3	rough	1	high	1	10	10	1	1
2	sekoru	1	2	actel	3	rough	1	high	1	10	10	1	1
2	sekoru	1	2	actel	3	rough	1	high	1	10	10	1	1
2	sekoru	1	2	actel	3	rough	1	high	1	10	10	1	1
2	sekoru	1	2	actel	3	rough	1	high	1	10	10	1	1
2	sekoru	1	2	actel	3	rough	1	high	1	10	10	1	1
2	sekoru	1	2	actel	3	rough	1	high	1	10	10	1	1
2	sekoru	1	2	actel	3	rough	1	high	1	10	10	1	1
2	sekoru	1	2	actel	3	rough	1	high	1	10	10	1	1
2	sekoru	1	2	actel	3	rough	1	high	1	10	10	1	1
2	sekoru	1	2	actel	3	rough	1	middle	2	10	10	1	1
2	sekoru	1	2	actel	3	rough	1	middle	2	10	10	1	1
2	sekoru	1	2	actel	3	rough	1	middle	2	10	10	1	1
2	sekoru	1	2	actel	3	rough	1	middle	2	10	10	1	1
2	sekoru	1	2	actel	3	rough	1	middle	2	10	10	1	1
2	sekoru	1	2	actel	3	rough	1	middle	2	10	10	1	1
2	sekoru	1	2	actel	3	rough	1	middle	2	10	10	1	1
2	sekoru	1	2	actel	3	rough	1	middle	2	10	10	1	1
2	sekoru	1	2	actel	3	rough	1	middle	2	10	10	1	1
2	sekoru	1	2	actel	3	rough	1	middle	2	10	10	1	1
2	sekoru	1	2	actel	3	smooth	2	middle	2	10	10	1	1
2	sekoru	1	2	actel	3	smooth	2	middle	2	10	10	1	1
2	sekoru	1	2	actel	3	smooth	2	middle	2	10	10	1	1
2	sekoru	1	2	actel	3	smooth	2	middle	2	10	10	1	1
2	sekoru	1	2	actel	3	smooth	2	middle	2	10	10	1	1
2	sekoru	1	2	actel	3	smooth	2	middle	2	10	10	1	1
2	sekoru	1	2	actel	3	smooth	2	middle	2	10	10	1	1
2	sekoru	1	2	actel	3	smooth	2	middle	2	10	10	1	1
2	sekoru	1	2	actel	3	smooth	2	middle	2	10	10	1	1
2	sekoru	1	2	actel	3	smooth	2	middle	2	10	10	1	1
2	sekoru	1	3	prop1	1	dung	3	high	1	10	10	1	1
2	sekoru	1	3	prop1	1	dung	3	high	1	10	10	1	1
2	sekoru	1	3	prop1	1	dung	3	high	1	10	10	1	1
2	sekoru	1	3	prop1	1	dung	3	high	1	10	10	1	1
2	sekoru	1	3	prop1	1	dung	3	high	1	10	10	1	1
2	sekoru	1	3	prop1	1	dung	3	high	1	10	10	1	1
2	sekoru	1	3	prop1	1	dung	3	high	1	10	10	1	1
2	sekoru	1	3	prop1	1	dung	3	high	1	10	10	1	1
2	sekoru	1	3	prop1	1	dung	3	high	1	10	10	1	1
2	sekoru	1	3	prop1	1	dung	3	high	1	10	10	1	1
2	sekoru	1	3	prop1	1	dung	3	low	3	10	10	1	1
2	sekoru	1	3	prop1	1	dung	3	low	3	10	10	1	1
2	sekoru	1	3	prop1	1	dung	3	low	3	10	10	1	1
2	sekoru	1	3	prop1	1	dung	3	low	3	10	10	1	1
2	sekoru	1	3	prop1	1	dung	3	low	3	10	10	1	1
2	sekoru	1	3	prop1	1	dung	3	low	3	10	10	1	1
2	sekoru	1	3	prop1	1	dung	3	low	3	10	10	1	1
2	sekoru	1	3	prop1	1	dung	3	low	3	10	10	1	1
2	sekoru	1	3	prop1	1	dung	3	low	3	10	10	1	1
2	sekoru	1	3	prop1	1	dung	3	low	3	10	10	1	1
2	sekoru	1	3	prop1	1	dung	3	middle	2	11	11	1	1
2	sekoru	1	3	prop1	1	dung	3	middle	2	11	11	1	1
2	sekoru	1	3	prop1	1	dung	3	middle	2	11	11	1	1
2	sekoru	1	3	prop1	1	dung	3	middle	2	11	11	1	1
2	sekoru	1	3	prop1	1	dung	3	middle	2	11	11	1	1
2	sekoru	1	3	prop1	1	dung	3	middle	2	11	11	1	1
2	sekoru	1	3	prop1	1	dung	3	middle	2	11	11	1	1
2	sekoru	1	3	prop1	1	dung	3	middle	2	11	11	1	1
2	sekoru	1	3	prop1	1	dung	3	middle	2	11	11	1	1
2	sekoru	1	3	prop1	1	dung	3	middle	2	11	11	1	1
2	sekoru	1	3	prop1	1	dung	3	middle	2	11	11	1	1
2	sekoru	1	3	prop1	1	paint	4	high	1	10	10	1	1
2	sekoru	1	3	prop1	1	paint	4	high	1	10	10	1	1
2	sekoru	1	3	prop1	1	paint	4	high	1	10	10	1	1
2	sekoru	1	3	prop1	1	paint	4	high	1	10	10	1	1
2	sekoru	1	3	prop1	1	paint	4	high	1	10	10	1	1
2	sekoru	1	3	prop1	1	paint	4	high	1	10	10	1	1
2	sekoru	1	3	prop1	1	paint	4	high	1	10	10	1	1
2	sekoru	1	3	prop1	1	paint	4	high	1	10	10	1	1
2	sekoru	1	3	prop1	1	paint	4	high	1	10	10	1	1
2	sekoru	1	3	prop1	1	paint	4	high	1	10	10	1	1
2	sekoru	1	3	prop1	1	paint	4	low	3	12	12	1	1
2	sekoru	1	3	prop1	1	paint	4	low	3	12	12	1	1
2	sekoru	1	3	prop1	1	paint	4	low	3	12	12	1	1
2	sekoru	1	3	prop1	1	paint	4	low	3	12	12	1	1
2	sekoru	1	3	prop1	1	paint	4	low	3	12	12	1	1
2	sekoru	1	3	prop1	1	paint	4	low	3	12	12	1	1
2	sekoru	1	3	prop1	1	paint	4	low	3	12	12	1	1
2	sekoru	1	3	prop1	1	paint	4	low	3	12	12	1	1
2	sekoru	1	3	prop1	1	paint	4	low	3	12	12	1	1
2	sekoru	1	3	prop1	1	paint	4	low	3	12	12	1	1
2	sekoru	1	3	prop1	1	paint	4	low	3	12	12	1	1
2	sekoru	1	3	prop1	1	paint	4	low	3	12	12	1	1
2	sekoru	1	3	prop1	1	paint	4	middle	2	10	10	1	1
2	sekoru	1	3	prop1	1	paint	4	middle	2	10	10	1	1
2	sekoru	1	3	prop1	1	paint	4	middle	2	10	10	1	1
2	sekoru	1	3	prop1	1	paint	4	middle	2	10	10	1	1
2	sekoru	1	3	prop1	1	paint	4	middle	2	10	10	1	1
2	sekoru	1	3	prop1	1	paint	4	middle	2	10	10	1	1
2	sekoru	1	3	prop1	1	paint	4	middle	2	10	10	1	1
2	sekoru	1	3	prop1	1	paint	4	middle	2	10	10	1	1
2	sekoru	1	3	prop1	1	paint	4	middle	2	10	10	1	1
2	sekoru	1	3	prop1	1	paint	4	middle	2	10	10	1	1
2	sekoru	1	3	prop1	1	smooth	2	high	1	11	11	1	1
2	sekoru	1	3	prop1	1	smooth	2	high	1	11	11	1	1
2	sekoru	1	3	prop1	1	smooth	2	high	1	11	11	1	1
2	sekoru	1	3	prop1	1	smooth	2	high	1	11	11	1	1
2	sekoru	1	3	prop1	1	smooth	2	high	1	11	11	1	1
2	sekoru	1	3	prop1	1	smooth	2	high	1	11	11	1	1
2	sekoru	1	3	prop1	1	smooth	2	high	1	11	11	1	1
2	sekoru	1	3	prop1	1	smooth	2	high	1	11	11	1	1
2	sekoru	1	3	prop1	1	smooth	2	high	1	11	11	1	1
2	sekoru	1	3	prop1	1	smooth	2	high	1	11	11	1	1
2	sekoru	1	3	prop1	1	smooth	2	high	1	11	11	1	1
2	sekoru	1	4	bendio	4	paint	4	high	1	11	11	1	1
2	sekoru	1	4	bendio	4	paint	4	high	1	11	11	1	1
2	sekoru	1	4	bendio	4	paint	4	high	1	11	11	1	1
2	sekoru	1	4	bendio	4	paint	4	high	1	11	11	1	1
2	sekoru	1	4	bendio	4	paint	4	high	1	11	11	1	1
2	sekoru	1	4	bendio	4	paint	4	high	1	11	11	1	1
2	sekoru	1	4	bendio	4	paint	4	high	1	11	11	1	1
2	sekoru	1	4	bendio	4	paint	4	high	1	11	11	1	1
2	sekoru	1	4	bendio	4	paint	4	high	1	11	11	1	1
2	sekoru	1	4	bendio	4	paint	4	high	1	11	11	1	1
2	sekoru	1	4	bendio	4	paint	4	high	1	11	11	1	1
2	sekoru	1	4	bendio	4	paint	4	low	3	10	10	1	1
2	sekoru	1	4	bendio	4	paint	4	low	3	10	10	1	1
2	sekoru	1	4	bendio	4	paint	4	low	3	10	10	1	1
2	sekoru	1	4	bendio	4	paint	4	low	3	10	10	1	1
2	sekoru	1	4	bendio	4	paint	4	low	3	10	10	1	1
2	sekoru	1	4	bendio	4	paint	4	low	3	10	10	1	1
2	sekoru	1	4	bendio	4	paint	4	low	3	10	10	1	1
2	sekoru	1	4	bendio	4	paint	4	low	3	10	10	1	1
2	sekoru	1	4	bendio	4	paint	4	low	3	10	10	1	1
2	sekoru	1	4	bendio	4	paint	4	low	3	10	10	1	1
2	sekoru	1	4	bendio	4	paint	4	middle	2	11	11	1	1
2	sekoru	1	4	bendio	4	paint	4	middle	2	11	11	1	1
2	sekoru	1	4	bendio	4	paint	4	middle	2	11	11	1	1
2	sekoru	1	4	bendio	4	paint	4	middle	2	11	11	1	1
2	sekoru	1	4	bendio	4	paint	4	middle	2	11	11	1	1
2	sekoru	1	4	bendio	4	paint	4	middle	2	11	11	1	1
2	sekoru	1	4	bendio	4	paint	4	middle	2	11	11	1	1
2	sekoru	1	4	bendio	4	paint	4	middle	2	11	11	1	1
2	sekoru	1	4	bendio	4	paint	4	middle	2	11	11	1	1
2	sekoru	1	4	bendio	4	paint	4	middle	2	11	11	1	1
2	sekoru	1	4	bendio	4	paint	4	middle	2	11	11	1	1
2	sekoru	1	6	prop2	2	dung	3	high	1	12	12	1	1
2	sekoru	1	6	prop2	2	dung	3	high	1	12	12	1	1
2	sekoru	1	6	prop2	2	dung	3	high	1	12	12	1	1
2	sekoru	1	6	prop2	2	dung	3	high	1	12	12	1	1
2	sekoru	1	6	prop2	2	dung	3	high	1	12	12	1	1
2	sekoru	1	6	prop2	2	dung	3	high	1	12	12	1	1
2	sekoru	1	6	prop2	2	dung	3	high	1	12	12	1	1
2	sekoru	1	6	prop2	2	dung	3	high	1	12	12	1	1
2	sekoru	1	6	prop2	2	dung	3	high	1	12	12	1	1
2	sekoru	1	6	prop2	2	dung	3	high	1	12	12	1	1
2	sekoru	1	6	prop2	2	dung	3	high	1	12	12	1	1
2	sekoru	1	6	prop2	2	dung	3	high	1	12	12	1	1
2	sekoru	1	6	prop2	2	dung	3	low	3	10	10	1	1
2	sekoru	1	6	prop2	2	dung	3	low	3	10	10	1	1
2	sekoru	1	6	prop2	2	dung	3	low	3	10	10	1	1
2	sekoru	1	6	prop2	2	dung	3	low	3	10	10	1	1
2	sekoru	1	6	prop2	2	dung	3	low	3	10	10	1	1
2	sekoru	1	6	prop2	2	dung	3	low	3	10	10	1	1
2	sekoru	1	6	prop2	2	dung	3	low	3	10	10	1	1
2	sekoru	1	6	prop2	2	dung	3	low	3	10	10	1	1
2	sekoru	1	6	prop2	2	dung	3	low	3	10	10	1	1
2	sekoru	1	6	prop2	2	dung	3	low	3	10	10	1	1
2	sekoru	1	6	prop2	2	dung	3	middle	2	10	10	1	1
2	sekoru	1	6	prop2	2	dung	3	middle	2	10	10	1	1
2	sekoru	1	6	prop2	2	dung	3	middle	2	10	10	1	1
2	sekoru	1	6	prop2	2	dung	3	middle	2	10	10	1	1
2	sekoru	1	6	prop2	2	dung	3	middle	2	10	10	1	1
2	sekoru	1	6	prop2	2	dung	3	middle	2	10	10	1	1
2	sekoru	1	6	prop2	2	dung	3	middle	2	10	10	1	1
2	sekoru	1	6	prop2	2	dung	3	middle	2	10	10	1	1
2	sekoru	1	6	prop2	2	dung	3	middle	2	10	10	1	1
2	sekoru	1	6	prop2	2	dung	3	middle	2	10	10	1	1
2	sekoru	1	6	prop2	2	paint	4	high	1	12	12	1	1
2	sekoru	1	6	prop2	2	paint	4	high	1	12	12	1	1
2	sekoru	1	6	prop2	2	paint	4	high	1	12	12	1	1
2	sekoru	1	6	prop2	2	paint	4	high	1	12	12	1	1
2	sekoru	1	6	prop2	2	paint	4	high	1	12	12	1	1
2	sekoru	1	6	prop2	2	paint	4	high	1	12	12	1	1
2	sekoru	1	6	prop2	2	paint	4	high	1	12	12	1	1
2	sekoru	1	6	prop2	2	paint	4	high	1	12	12	1	1
2	sekoru	1	6	prop2	2	paint	4	high	1	12	12	1	1
2	sekoru	1	6	prop2	2	paint	4	high	1	12	12	1	1
2	sekoru	1	6	prop2	2	paint	4	high	1	12	12	1	1
2	sekoru	1	6	prop2	2	paint	4	high	1	12	12	1	1
2	sekoru	1	6	prop2	2	paint	4	low	3	11	11	1	1
2	sekoru	1	6	prop2	2	paint	4	low	3	11	11	1	1
2	sekoru	1	6	prop2	2	paint	4	low	3	11	11	1	1
2	sekoru	1	6	prop2	2	paint	4	low	3	11	11	1	1
2	sekoru	1	6	prop2	2	paint	4	low	3	11	11	1	1
2	sekoru	1	6	prop2	2	paint	4	low	3	11	11	1	1
2	sekoru	1	6	prop2	2	paint	4	low	3	11	11	1	1
2	sekoru	1	6	prop2	2	paint	4	low	3	11	11	1	1
2	sekoru	1	6	prop2	2	paint	4	low	3	11	11	1	1
2	sekoru	1	6	prop2	2	paint	4	low	3	11	11	1	1
2	sekoru	1	6	prop2	2	paint	4	low	3	11	11	1	1
2	sekoru	1	6	prop2	2	paint	4	middle	2	10	10	1	1
[truncated: 17,370 more rows]

## Sheet: Bioassay data legend
Column title	Explanation
time	Time at which bioassays were conducted. 0=post-spray, 1=1 month post spray, 2=2 months post spray, etc.
site	Site where huts were built (Ziway or Sekoru)
sit	Numeric code for "site" - 1=Sekoru, 2=Ziway
house	House number (each house at each site was given an individual number to be able to distinguish between two houses with the same treatments)
treat	Insecticide and dose treatment, actel=pirimiphos methyl, bendio=bendiocarb, prop1= propoxur 1g/m2, prop2=propoxur 2g/m2
trea	Numeric code for "treat" - 0= control, 1=prop1, 2=prop2, 3=actel, 4=bendio
substrate	Surface of walls upon which the spray was applied - "rough"=rough mud, "smooth"=smooth mud, "paint"=painted walls, "dung"=dung plastered walls.
sub	Numeric code for substrate - 1=rough, 2=smooth, 3=dung, 4=paint
position	Location on the wall where the cones were placed for the bioassays
pos	Numeric code for the position - 1=high, 2=middle, 3=low
ntested	Number of mosquitoes tested in the bioassay
ndead	Number of mosquitoes dead 24 hours after the bioassay
proportion	Proportion of mosquitoes dead = ntested/ndead
dead	Individual level results for each mosquito in the expanded results, 1=dead, 0=alive (eg. A bioassay with 9 of 10 mosquitoes dying would have 10 lines, of which 9 would have a "1" and 1 of which would have a "0")
